# Supplementary material for: Presenilin 2 N141I mutation induces hyperactive immune response through the epigenetic repression of REV-ERBα
Source: Nat Commun. 2022 Apr 13;13:1972. doi: 10.1038/s41467-022-29653-2 (PMC9008044; doi:10.1038/s41467-022-29653-2)
Supplement: Supplementary file 4 — Source Data [file 41467_2022_29653_MOESM4_ESM.xlsx]

## Sheet: Figure 1
	Figure 1d		IL-6
				WT		KI/+		WT		KI/+		WT		KI/+		WT		KI/+		WT		KI/+
			LPS	-	5000 μg/kg	-	5000 μg/kg	-	25 μg/kg	-	25 μg/kg	-	4 μg/kg	-	4 μg/kg	-	3.6 μg/kg	-	3.6 μg/kg	-	1.4 μg/kg	-	1.4 μg/kg
				38.45	3115.37	38.45	4115.37	173.934	2552.16	153.784	2826.1	0	513.463	0	799.948	0	307.726	0	883.11	41.255	161.874	20.636	450.54
				64.091	4099.98	64.091	4499.98	153.934	2000	183.544	3321.75	26.977	729.679	26.977	932.38	15	615.418	0	953.879	41.255	82.493	82.493	193.112
				38.45	2782.04	38.45	4782.04	135.148	1826.1	183.544	3130.44	26.977	567.517	0	837.787	10	384.649	0	923.11	61.874	141.255	61.874	250.54
				45.531	3865.15	64.091	4895	165.423	2552.16	194.875	3304.36	54.004	621.571	23.514	918.868	0	769.258	15	600.028	82.493	182.493	103.112	285.588
				48.81	2948.65	65.033	4688.55	135.148	2000	187.56	3321.75	23.514	529.379	21.02	932.38	0	346.184	10	834.64	61.874	82.493	61.874	182.493
												21.02	658.564	22.351	912.548	12	369.261	12	930.719	41.255	161.874	41.255	229.921
												35.214	503.542	20.568	851.354	0	384.649	0	886.18	61.874	103.112	55.153	320.636
	Figure 1e		TNF-α
				WT		KI/+		WT		KI/+		WT		KI/+		WT		KI/+		WT		KI/+
			LPS	-	5000 μg/kg	-	5000 μg/kg	-	25 μg/kg	-	25 μg/kg	-	4 μg/kg	-	4 μg/kg	-	3.6 μg/kg	-	3.6 μg/kg	-	1.4 μg/kg	-	1.4 μg/kg
				90.97	1135.93	119.452	1731.41	9.234	637.81	11.234	637.81	0	0.009	0	187.232	83.317	0	0	166.65	72.708	36.344	0	145.436
				89.601	1590.47	89.601	1671.7	8.435	930.456	8.101	960.253	0.009	155.565	27.787	127.787	83.317	249.983	0	499.982	109.072	109.072	0	72.708
				0	2045.01	0	1761.26	0	860.89	0	983.544	0.009	141.676	0.009	125.598	0	333.316	41.649	83.313	72.708	72.708	65	72.708
				0	1354	100	1785	10	926.684	15	830.356	27.787	183.343	30	155.565	0	416.649	0	0	0	172.708	72.708	181.8
				95	1520	125	1690	15	875.216	10	960.253	30	155.565	35	187.232	75	249.983	50	249.979	72.708	109.072	0	145.436
				80	1650	95	1780	0	632.51	0	632.51	0	102.154	0	157.568	68	406.584	39	416.649	0	145.436	72.708	36.344
	Figure 1f		IL-6							TNF-α
				WT		KI/+					WT		KI/+
			LPS	-	+	-	+	(0.35 μg/kg)		LPS	-	+	-	+	(0.35 μg/kg)
				10	20	100	180				107.141	64.2837	51.012	21.4266
				20	60	20	60				21.4266	21.4266	40.808	21.4266
				100	15	100	100				21.4266	64.2837	51.012	107.141
				20	60	15	260				107.141	21.4266	64.2837	64.2837
				20	100	10	240				64.2837	107.141	64.2837	64.2837
				100	10	20	260				21.4266	64.2837	64.2837	64.2837
				80	60	10	230				53.3317	21.4266	73.3318	64.2837
				100	60	15	60				73.3318	64.2837	99.9976	107.141
				100	60	10	100				59.9984	21.4266	66.6651	64.2837
				20	80	20	62.488				93.3319	66.6651	66.6651	113.332
				20	100	104.154	333.317				99.9986	79.9985	59.9984	73.3318
				100	60	83.321	312.484				66.6651	79.9985	66.6651	73.3318
				80	100	104.154	284				53.3317	86.6652	73.3318	66.6651

## Sheet: Figure 2a_Proteome ELISA
	Figure 2a

## Sheet: Figure 2
	Figure 2b		G-CSF		GM-CSF		IL-6		CXCL10/CRG-2		CXCL1		CCL2/MCP-1		CCL12		CCL3		CCL4		CXCL2		CCL5		TNFa		IL-1Ra
			WT	KI/+	WT	KI/+	WT	KI/+	WT	KI/+	WT	KI/+	WT	KI/+	WT	KI/+	WT	KI/+	WT	KI/+	WT	KI/+	WT	KI/+	WT	KI/+	WT	KI/+
			666.5	1279.76	256	1255.88	9051.5	23880.2	12386	9629.17	34000	55834.7	1389.45	1800.67	665	1197.48	29940.7	12221.5	32450	17685.9	33461	2940	30257	52535.7	34607	16062	7173.2	7970.23
			750	1120	376	936	7533.89	22978.1	6710	7421.41	35871	55025.8	460.86	7397.5	300	849.931	34100	22528.4	36977	26169.1	47118	5011.01	34468	55861.9	32222	24829.8	4376.01	4862.23
			974	1311.82	135.5	385.058	6286.24	24393.3	6510	13933.5	31823	55159	713.034	8735	251.5	739	48614	25459	36423	24260.6	41245.5	6936.47	38249.5	55253.7	39123	29245.3	7521.19	8356.88
	Figure 2c			Il-6				Cxcl1				Ccl2				Ccl5				Tnf
				WT		KI/+		WT		KI/+		WT		KI/+		WT		KI/+		WT		KI/+
		Microglia	LPS	-	+	-	+	-	+	-	+	-	+	-	+	-	+	-	+	-	+	-	+
				0.918367	6.73469	1.53061	10.6205	0.962322	1.66748	0.962322	2.84779	0.959151	4.88478	1.36533	6.83814	0.972011	5.68308	1.05945	7.50628	0.9316	8.61384	0.922678	8.2265
				0.612245	6.30612	2.08163	11.3781	1.03077	2.28438	1.03077	3.22214	0.932021	5.46853	1.24771	7.1293	1.02811	5.70193	1.12345	7.25572	0.7521	8.31853	0.74701	8.84942
				1.46939	6.55102	1.04082	11.5682	1.00691	1.3842	1.00691	3.04427	1.10883	5.79516	1.31306	7.135	0.999876	5.9251	1.05684	7.24115	0.9402	8.5471	0.93379	8.97737
	Figure 2d			Il-6				Cxcl1				Ccl2				Ccl5				Tnf
				WT		KI/+		WT		KI/+		WT		KI/+		WT		KI/+		WT		KI/+
		BMDM	LPS	-	+	-	+	-	+	-	+	-	+	-	+	-	+	-	+	-	+	-	+
				1.07954	4.29737	0.586589	5.58061	0.972281	1.81816	1.05661	3.67934	0.996534	3.05242	1.244	4.75668	0.954976	1.63192	0.808621	2.72559	0.986138	3.25989	0.926499	3.17075
				0.920456	4.47987	0.933306	5.428	1.02772	2.07409	0.939162	3.86226	1.00347	3.73201	1.29683	6.19006	1.04502	1.83601	0.670606	2.881	1.01386	3.90365	0.578289	3.1271
				1.07954	3.58115	0.586589	6.69672	0.972281	1.52621	1.05661	2.37834	0.996534	3.63632	1.244	7.35867	1.05047	1.82775	0.978431	2.9709	1.08475	3.65108	1.12106	3.45612
				0.920456	3.73322	0.933306	6.5136	1.02772	1.86601	0.939162	3.09503	1.00347	4.14818	1.29683	7.72452	1.09728	1.98289	1.19368	3.34196	1.06455	4.21594	1.02935	3.62743
	Figure 2e			CXCL1				CCL2				CCL5
				WT		KI/+		WT		KI/+		WT		KI/+
		Blood serum	LPS	-	+	-	+	-	+	-	+	-	+	-	+
				226.042	180.844	203.443	452.032	30.89	61.778	30.89	300.89	81.077	135.131	27.023	127.023
				361.636	361.636	158.245	406.834	61.778	15.446	123.554	308.882	108.104	54.05	108.104	154.05
				384.235	293.839	180.844	452.032	30.89	77.222	61.778	231.662	54.05	54.05	108.104	189.185
				293.839	180.844	316.438	452.032	77.222	46.334	30.89	200.774	108.104	108.104	27.023	216.212
				90.448	406.834	406.834	474.631	92.666	92.666	154.442	339.77	32.428	162.158	108.104	381.077
				384.235	248.641	248.641	452.032	0.002	46.334	0.002	262.55	108.104	27.023	216.212	162.158
					316.438		361.636		15.446		262.55		81.077		270.266
					384.235		474.631		185.33		231.662		270.266		459.455
					316.438		497.23		30.89		231.662		81.077		243.239
	Figure 2f			CCL3				CCL4				CXCL2
				WT		KI/+		WT		KI/+		WT		KI/+
		Blood serum	LPS	-	+	-	+	-	+	-	+	-	+	-	+
				111.886	153.844	195.802	125.872	22.723	45.45	22.723	22.723	68.177	90.904	136.358	159.085
				97.9	167.83	55.942	167.83	22.723	22.723	45.45	45.45	204.539	204.539	159.085	90.904
				153.844	139.858	167.83	139.858	45.45	68.177	40.45	68.177	113.631	159.085	159.085	136.358
				111.886	83.914	153.844	111.886	45.45	68.177	22.723	32.573	113.631	204.539	159.085	90.904
				139.858	181.816	153.844	125.872	68.177	68.177	68.177	22.723	136.358	113.631	113.631	136.358
				153.844	125.872	97.9	167.83	45.45	45.45	45.45	68.177	181.812	159.085	22.723	204.539

## Sheet: Figure 3
	Figure 3c			Dendrite length					No of dendrite branch pts.
				WT		KI/+			WT		KI/+
			LPS	-	+	-	+		-	+	-	+
				794	539	395	247		83	48	40	20
				968	511	847	320		111	46	71	26
				1069	587	316	342		106	61	23	31
				323	719	570.4	641		31	60	45	64
				902	640	349	377		106	51	25	30
				574	398	468	348		51	23	34	33
				596	931	237	562		68	85	20	52
				562	913	655	228		55	77	61	22
				1358	1104	367	333		82	90	34	28
				972	734	781	645		61	63	70	58
				701	1052	577	510		76	107	38	35
				800	972	603	199		51	105	44	11
				553	1057	533	359		89	99	39	21
				947	968	625	369		56	73	59	30
				757	693	547	349		45	59	46	13
				671	487	496	592		81	31	45	42
				843	773	635	352		100	68	58	23
				1059	657	895	365		71	46	85	35
				764	968	460	570		55	93	26	47
				671	528	413	487		57	47	30	36
				649	815	880	478		64	61	85	39
				648	627	611	332		50	68	54	28
				534	845	350	280		27	80	27	19
				382	1273	785	211		54	64	80	31
				641	768	600	483		47	77	55	40
				568	854	451	605		46	55	32	56
				591	639	304	510		67	62	27	40
				733	686	484	414		57	50	35	33
				742	594	300	505		56	130	15	38
				691	888	498	373		45	78	44	28
						459	115				37	9
	Figure 3d			Alternation (%)
				WT		KI/+
			LPS	-	+	-	+
				80.6452	50	43.4783	36.6667
				63.6364	70	61.5385	17.6471
				42.8571	71.4286	75	50
				70.5882	43.75	45	46.6667
				62.069	71.4286	40	46.6667
				45.8333	57.1429	76.9231	25
				46.6667	47.3684	50	46.1538
				55.5556	100	71.4286	21
				77.7778	58.3333	76.9231	27.7778
				90.9091	87.5	50	35.7143
				66.6667	73.3333	92.8571	72
				81.8182	57.8947	54.5455	66.6667
				61.5385	71.4286	48	59
	Figure 3e			Number of enters
				WT		KI/+
			LPS	-	+	-	+
				22	20	23	20
				22	21	13	15
				12	14	14	18
				15	12	18	13
				27	18	13	10
				22	12	24	10
				13	17	16	13
				9	11	14	12
				18	12	13	10
				11	16	12	18
				12	15	14	14
				22	19	11	13
				13	7	15	18
	Figure 3g			Success (%)
				WT		KI/+
			LPS	-	+	-	+
				100	42.8571	57.1429	25
				57.1429	71.4286	80	28.5714
				42.8571	85.7143	100	0
				57.1429	57.1429	14.2857	14.2857
				71.4286	57.1429	57.1429	28.5714
				57.1429	71.4286	42.8571	28.5714
				85.7143	71.4286	66.6667	14.2857
				71.4286	50	57.1429	28.5714
				57.1429	71.4286	80	28.5714
				85.7143	71.4286	100	28.5714
				71.4286	50	66.6667	14.2857

## Sheet: Figure 3c_sholl analysis
	Figure 3c
			Radius from origin (μm)	WT																																WT + LPS
			1	12	9	9	4	6	4	6	6	7	5	6	6	4	3	7	5	6	6	4	6	7	7	7	5	3	5	6	4	6	7			4	7	5	7	5	6	6	5	5	6	6	7	4	5
			2	12	11	15	4	7	6	8	8	10	7	8	8	7	5	7	8	6	7	5	9	6	9	9	7	4	8	8	5	10	9			4	8	7	10	7	7	7	5	5	7	7	7	4	9
			3	14	12	17	4	9	6	8	9	11	8	12	9	7	5	8	8	7	8	7	11	8	11	11	8	5	10	8	6	11	9			4	8	8	14	7	7	7	6	5	8	8	10	5	11
			4	14	12	17	5	9	6	8	11	14	9	14	12	7	6	9	9	7	11	7	11	9	11	11	9	5	11	9	6	11	9			6	8	10	14	8	8	7	7	6	9	9	12	6	11
			5	17	12	19	7	9	7	9	11	14	11	16	14	9	8	9	10	9	12	7	13	9	11	11	9	5	12	13	7	11	9			7	9	12	14	9	8	7	8	7	10	11	12	7	12
			6	20	12	22	11	11	8	9	13	15	12	16	13	14	8	9	12	9	13	8	16	10	11	11	9	10	14	16	10	11	9			8	11	12	15	10	10	8	8	9	11	11	15	11	14
			7	23	15	24	12	11	10	12	15	16	16	20	14	16	10	10	14	16	16	10	19	11	13	13	11	8	16	16	14	11	10			9	13	13	15	11	11	8	9	12	13	14	19	13	17
			8	26	18	28	14	14	12	20	17	23	19	21	18	18	11	11	14	19	18	10	22	13	15	15	11	8	17	18	12	15	12			13	15	18	15	14	12	9	9	15	15	18	28	18	20
			9	28	20	26	10	20	13	27	19	23	19	23	15	22	10	11	14	22	26	15	26	13	16	16	9	8	20	18	15	17	15			20	17	17	17	15	13	8	13	14	15	24	32	18	19
			10	34	23	25	9	17	14	21	21	25	15	29	18	23	11	10	14	26	23	13	21	14	14	14	11	8	25	16	15	18	16			15	17	18	21	15	11	13	13	18	14	29	28	21	19
			11	32	26	21	9	17	15	24	18	35	18	24	23	21	16	14	20	30	23	16	18	11	11	11	11	11	24	18	18	19	17			15	18	18	26	15	12	13	17	21	16	27	26	25	21
			12	30	26	22	10	18	16	21	19	32	17	21	21	24	18	17	20	31	27	17	18	13	16	16	8	10	27	20	25	18	17			12	24	20	30	14	12	16	18	19	15	34	27	25	26
			13	24	28	22	10	19	17	22	20	34	20	20	19	23	17	19	23	37	28	24	17	15	15	15	10	10	28	25	26	18	14			12	19	22	23	13	14	14	26	22	17	26	25	29	31
			14	32	28	31	13	19	17	22	19	42	19	23	16	26	13	23	23	32	25	24	23	17	19	19	12	12	31	16	24	14	18			13	19	21	20	14	13	17	26	21	16	25	22	26	35
			15	32	24	25	13	20	16	21	21	37	20	22	27	20	18	25	25	38	36	28	22	17	16	16	10	14	20	16	26	19	16			13	19	21	22	15	12	16	26	22	17	30	24	33	30
			16	22	28	20	10	19	15	21	19	36	22	20	33	15	14	23	22	37	29	21	26	16	15	15	9	15	14	18	25	19	14			18	14	21	25	18	11	17	27	25	18	38	22	29	28
			17	23	30	17	9	14	17	20	25	40	22	17	28	13	17	26	22	36	32	19	18	16	18	18	9	14	9	16	24	22	16			20	13	23	23	19	12	17	21	22	14	40	19	35	21
			18	20	26	17	5	10	15	22	18	44	19	17	23	9	22	22	20	33	34	23	16	21	17	17	7	14	9	17	26	19	20			24	8	24	31	18	15	18	24	26	14	30	20	39	22
			19	24	28	19	7	14	14	19	12	41	19	18	21	10	33	21	17	27	25	23	13	18	16	16	7	11	8	19	23	15	20			18	9	18	23	19	14	16	19	24	16	23	24	40	20
			20	23	25	17	5	21	16	12	7	43	21	16	17	8	25	26	18	24	21	29	12	16	13	13	5	14	9	20	24	13	19			16	7	18	20	19	15	15	17	23	19	21	26	42	18
			21	20	25	20	4	19	14	9	7	42	26	18	18	9	25	24	17	21	18	21	13	14	9	9	5	13	9	16	19	13	16			14	13	11	17	17	11	14	17	20	18	26	20	33	15
			22	20	28	33	4	16	13	8	7	39	26	14	18	6	24	16	16	10	22	14	15	13	11	11	5	13	9	14	17	11	15			10	10	6	18	21	8	18	18	19	16	27	26	27	17
			23	24	26	27	2	21	13	8	9	41	25	13	19	4	23	17	14	10	22	12	15	15	14	14	5	8	12	14	17	12	13			8	8	2	14	21	7	18	16	19	15	17	20	27	17
			24	18	21	20	2	18	10	10	7	40	31	11	22	3	23	16	13	10	16	9	13	11	7	7	5	9	13	13	13	14	15			7	7	2	12	12	5	17	12	18	15	24	15	21	11
			25	16	17	20	2	14	8	6	9	36	27	8	15	3	23	16	14	8	25	9	4	10	4	4	4	9	7	8	15	15	13			7	6	2	7	16	4	15	19	17	15	18	14	23	13
			26	6	15	19	2	10	11	4	5	30	21	6	14	2	16	13	9	6	16	7	2	8	5	5	5	8	5	7	12	12	14			6	4	2	5	13	4	17	15	21	8	16	13	24	11
			27	3	13	15	2	7	10	3	2	24	20	7	11	1	15	9	8	3	22	7	2	6	2	2	5	7	4	5	10	10	11			4	1	1	3	10	3	23	21	20	11	14	13	16	9
			28	2	9	15	1	7	10	1	1	19	20	6	5	1	13	6	10	1	15	6	1	4	1	1	5	7	3	2	7	9	10			3	0	4	2	6	3	17	31	17	10	13	10	9	8
			29	1	6	11	1	13	10	1	0	16	15	3	4	3	14	5	10	0	12	5	1	4	3	3	5	6	1	2	8	11	15			3	0	2	2	3	2	19	18	19	8	14	10	9	7
			30	1	5	10	1	9	8	1	0	17	14	4	2	0	12	6	9	0	8	3	1	6	3	3	5	6	1	2	7	9	12			2	0	2	2	3	1	12	18	19	6	6	11	8	5
			31	0	1	10	1	10	3	1	0	15	13	4	1	0	12	3	7	0	12	2	1	3	3	3	5	7	0	1	5	7	11			2	0	2	3	2	1	13	11	21	10	5	8	9	7
			32	0	1	8	0	8	3	1	0	12	8	3	3	0	9	2	3	0	7	0	1	2	2	2	3	7	0	1	4	10	9			1	0	2	1	3	1	15	9	18	10	5	11	7	7
			33	0	3	5	0	15	4	2	0	9	8	3	0	0	10	2	2	0	5	0	1	3	2	2	3	8	0	1	3	9	5			0	0	1	0	3	1	15	9	15	10	3	9	6	7
			34	0	0	3	0	15	4	2	0	7	8	2	0	0	9	1	1	0	4	0	1	3	2	2	3	8	0	1	2	8	2			0	0	0	0	2	0	15	9	13	7	4	7	6	11
			35	0	0	2	0	9	3	2	0	3	8	2	0	0	10	0	1	0	2	0	1	3	1	1	2	6	0	1	0	6	0			0	0	0	0	1	0	16	7	11	4	3	7	7	11
			36	0	0	1	0	6	5	1	0	2	6	2	0	0	7	0	0	0	2	0	1	1	1	1	2	6	0	0	0	6	0			0	0	0	0	1	0	17	4	8	3	3	6	2	8
			37	0	0	1	0	6	3	1	0	5	5	1	0	0	7	0	0	0	2	0	1	1	1	1	3	10	0	0	0	5	0			0	0	0	0	1	0	8	4	9	2	3	5	2	4
			38	0	0	2	0	7	3	1	0	1	2	1	0	0	5	0	0	0	2	0	0	2	1	1	4	7	0	0	0	4	0			0	0	0	0	0	0	9	1	9	0	2	5	2	4
			39	0	0	2	0	10	1	1	0	1	2	0	0	0	4	0	0	0	1	0	0	1	1	1	2	6	0	0	0	4	0			0	0	0	0	0	0	6	1	10	0	2	2	2	5
			40	0	0	1	0	6	1	1	0	0	3	0	0	0	5	0	0	0	0	0	0	1	0	0	2	4	0	0	0	2	0			0	0	0	0	0	0	4	0	10	0	1	0	1	4
			41	0	0	1	0	4	0	0	0	0	1	0	0	0	4	0	0	0	0	0	0	1	0	0	3	4	0	0	0	1	0			0	0	0	0	0	0	2	0	7	0	0	0	1	3
			42	0	0	1	0	4	0	0	0	0	0	0	0	0	1	0	0	0	0	0	0	1	0	0	5	4	0	0	0	1	0			0	0	0	0	0	0	3	0	6	0	0	0	1	3
			43	0	0	1	0	5	0	0	0	0	0	0	0	0	1	0	0	0	0	0	0	1	0	0	3	3	0	0	0	1	0			0	0	0	0	0	0	2	0	5	0	0	0	0	3
			44	0	0	1	0	4	0	0	0	0	0	0	0	0	1	0	0	0	0	0	0	1	0	0	2	2	0	0	0	0	0			0	0	0	0	0	0	3	0	3	0	0	0	0	3
			45	0	0	2	0	5	0	0	0	0	0	0	0	0	1	0	0	0	0	0	0	1	0	0	1	3	0	0	0	0	0			0	0	0	0	0	0	2	0	3	0	0	0	0	2
			46	0	0	2	0	3	0	0	0	0	0	0	0	0	0	0	0	0	0	0	0	1	0	0	0	4	0	0	0	0	0			0	0	0	0	0	0	1	0	3	0	0	0	0	2
			47	0	0	3	0	4	0	0	0	0	0	0	0	0	0	0	0	0	0	0	0	1	0	0	0	4	0	0	0	0	0			0	0	0	0	0	0	0	0	3	0	0	0	0	6
			48	0	0	2	0	5	0	0	0	0	0	0	0	0	0	0	0	0	0	0	0	0	0	0	0	4	0	0	0	0	0			0	0	0	0	0	0	0	0	3	0	0	0	0	6
			49	0	0	2	0	4	0	0	0	0	0	0	0	0	0	0	0	0	0	0	0	0	0	0	0	3	0	0	0	0	0			0	0	0	0	0	0	0	0	3	0	0	0	0	5
			50	0	0	1	0	1	0	0	0	0	0	0	0	0	0	0	0	0	0	0	0	0	0	0	0	2	0	0	0	0	0			0	0	0	0	0	0	0	0	3	0	0	0	0	3
			51	0	0	3	0	1	0	0	0	0	0	0	0	0	0	0	0	0	0	0	0	0	0	0	0	2	0	0	0	0	0			0	0	0	0	0	0	0	0	2	0	0	0	0	2
			52	0	0	0	0	0	0	0	0	0	0	0	0	0	0	0	0	0	0	0	0	0	0	0	0	3	0	0	0	0	0			0	0	0	0	0	0	0	0	2	0	0	0	0	1
			53	0	0	0	0	0	0	0	0	0	0	0	0	0	0	0	0	0	0	0	0	0	0	0	0	3	0	0	0	0	0			0	0	0	0	0	0	0	0	2	0	0	0	0	1
			54	0	0	0	0	0	0	0	0	0	0	0	0	0	0	0	0	0	0	0	0	0	0	0	0	2	0	0	0	0	0			0	0	0	0	0	0	0	0	0	0	0	0	0	1
			54	0	0	0	0	0	0	0	0	0	0	0	0	0	0	0	0	0	0	0	0	0	0	0	0	3	0	0	0	0	0			0	0	0	0	0	0	0	0	0	0	0	0	0	1
			55	0	0	0	0	0	0	0	0	0	0	0	0	0	0	0	0	0	0	0	0	0	0	0	0	3	0	0	0	0	0			0	0	0	0	0	0	0	0	0	0	0	0	0	1
			56	0	0	0	0	0	0	0	0	0	0	0	0	0	0	0	0	0	0	0	0	0	0	0	0	2	0	0	0	0	0			0	0	0	0	0	0	0	0	0	0	0	0	0	1
			57	0	0	0	0	0	0	0	0	0	0	0	0	0	0	0	0	0	0	0	0	0	0	0	0	3	0	0	0	0	0			0	0	0	0	0	0	0	0	0	0	0	0	0	1
			58	0	0	0	0	0	0	0	0	0	0	0	0	0	0	0	0	0	0	0	0	0	0	0	0	1	0	0	0	0	0			0	0	0	0	0	0	0	0	0	0	0	0	0	1
			59	0	0	0	0	0	0	0	0	0	0	0	0	0	0	0	0	0	0	0	0	0	0	0	0	0	0	0	0	0	0			0	0	0	0	0	0	0	0	0	0	0	0	0	0
			60	0	0	0	0	0	0	0	0	0	0	0	0	0	0	0	0	0	0	0	0	0	0	0	0	0	0	0	0	0	0			0	0	0	0	0	0	0	0	0	0	0	0	0	0
[truncated: 76 more columns]

## Sheet: Figure 4
	Figure 4b			Alternation (%)
				WT		KI/+
			fAβ42	-	+	-	+
				60	62.5	66.6667	50
				76.9231	60	71.4286	52.3809
				78.9474	92.3077	68.75	48.1482
				78.3	73.913	80	47.0588
				90.5	88.2	81.5	50
				90	69.6	81.9	50
				82.4	82.4	65.4	42.8571
				78	84	76.5	51.7
				83.33	64.3	75	29.2
							45.2
							44.4
							59.1
	Figure 4c			Number of enters
				WT		KI/+
			fAβ42	-	+	-	+
				30	18	14	20
				15	12	23	23
				21	15	18	29
				25	25	27	19
				23	19	29	22
				22	25	23	14
				19	19	28	16
				20	27	19	31
				18	30	21	26
							33
							20
							24
	Figure 4d			Il-6				Cxcl1				Ccl2				Ccl5				Tnf
				WT		KI/+		WT		KI/+		WT		KI/+		WT		KI/+		WT		KI/+
		Blood serum	fAβ42	-	+	-	+	-	+	-	+	-	+	-	+	-	+	-	+	-	+	-	+
				138.9	111.122	138.9	411.126	39.547	45.1967	39.547	84.7443	15.645	28.2438	15.645	79.0864	50.5187	30.3167	30.3167	10.1147	105.274	70.186	137.73	87.73
				194.456	194.456	194.456	466.682	45.1967	39.547	28.2477	150.846	11.2947	22.5941	11.2947	56.4876	30.3167	40.4177	70.7207	131.327	87.73	135.098	105.274	105.274
				166.678	333.346	55.566	361.124	76.939	50.8463	76.939	45.1967	11.2947	16.9444	22.5941	67.787	60.6197	40.4177	20.2157	50.5187	157.906	90.186	51.7557	140.362
				136.392	45.484	45.484	333.346	134.632	28.2477	115.401	84.7443	38.8412	63.1132	53.4044	79.0864	66.656	109.988	44.434	252.539	33.4945	127.186	117.554	128.082
				45.484	136.392	90.952	522.238	76.939	134.632	10.015	159.546	19.4236	48.55	11.2947	90.3858	88.878	44.434	88.878	131.327	23.812	23.812	15.8755	39.685
				22.768	45.496	68.224	454.57	19.246	75.401	115.401	107.343	53.4044	43.6956	38.8412	79.0864	66.656	66.656	66.656	70.7207	43.135	68.9971	23.15	25.558
				45.496	22.768	113.68	136.392	38.477	113.094	76.939	125.394	38.8412	53.4044	63.1132	90.3858	63.1132	88.878	109.988	151.529	25.8936	17.5143	77.6178	35.558
							272.754				173.094				116.518				199.988				15.8755
							181.846				153.863				48.556				155.544				43.135
							527.316				153.863				58.2648				199.988				51.7557
							318.232				211.556				117.49				222.21				68.9971
							272.776				250.018				155.353				133.322				77.6178
	Figure 4e			Il-6				Cxcl1				Ccl2				Ccl5				Tnf
				WT		KI/+		WT		KI/+		WT		KI/+		WT		KI/+		WT		KI/+
		Microglia	fAβ42	-	+	-	+	-	+	-	+	-	+	-	+	-	+	-	+	-	+	-	+
				160.704	2624.97	107.133	3232.11	0.0016	1027.81	8.1983	1647.46	0.016	966.702	16.683	2200.06	0.031	1204.56	45.485	2313.64	9.62	619.765	8.535	650.745
				107.133	2374.97	107.133	3053.54	8.1983	929.449	8.1983	2024.5	0.016	1216.71	0	2166.73	13.666	1113.65	0.031	2495.45	8.535	718.36	9.62	521.17
				124.99	1987.49	142.847	3285.68	0.0016	814.698	0.0016	1450.74	0.126	1216.71	0.126	2133.39	0.031	1318.2	45.485	2290.91	7.45	591.595	7.45	622.575
				115.424	2015.53	123.54	3885.68	8.1983	1109.77	8.1983	1417.95	0.051	1133.37	0.051	1900.05	13.666	1204.56	0.031	2563.63	10.24	478.915	10.24	507.085

## Sheet: Figure 5
	Figure 5a		Nr1d1		Nr1d2		Arntl		Clock		Cry1		Per1		Per2		Dbp		Rora		Csnk1a1
			WT	KI/+	WT	KI/+	WT	KI/+	WT	KI/+	WT	KI/+	WT	KI/+	WT	KI/+	WT	KI/+	WT	KI/+	WT	KI/+
		Microglia	1.09193	0.544361	1.01258	0.937035	1.01334	1.26834	0.957199	0.862677	0.841913	0.500605	0.952659	0.583415	0.975785	0.369566	0.880736	1.16016	0.614204	0.653071	0.930796	0.725243
			0.997983	0.45681	0.856292	1.25368	0.87127	1.29787	1.1221	0.406238	1.15809	0.540267	0.867251	0.43617	0.995913	0.274653	1.16214	0.681498	0.875751	1.08567	1.0692	0.777297
			1.14115	0.250084	0.996534	1.1769	0.892974	1.44149	1.09099	0.406238	1.08987	0.891404	1.03237	0.734834	0.807903	0.46406	0.957126	0.849621	1.19282	0.938605	1.02079	0.65053
			0.713648	0.381693	0.869058	1.15268	1.10703	1.15404	0.812478	0.461313	0.910134	0.808966	1.04436	0.575708	1.04562	0.500783	0.71047	0.95462	1.05051	0.829947	0.979209	0.932831
			1.28635	0.24712	1.13094	0.788687	0.982673	1.27164	1.15708	0.608706			0.94727	0.586296	1.09286	0.429954	1.28953	1.08062	1.26672	1.14957	0.91084	1.01573
	Figure 5b		Nr1d1		Nr1d2		Arntl		Clock		Cry1		Per1		Per2		Dbp		Rora		Csnk1a1
			WT	KI/+	WT	KI/+	WT	KI/+	WT	KI/+	WT	KI/+	WT	KI/+	WT	KI/+	WT	KI/+	WT	KI/+	WT	KI/+
		BMDM	0.965329	0.489402	0.563026	0.889627	1.00462	1.54423	0.697859	0.550727	1.15632	0.840359	1.07648	0.725137	1.00693	0.156151	1.00693	1.53684	1.32716	1.44568	1.0623	1.16247
			0.846213	0.876054	1.38633	0.53636	1.04869	2.54509	1.91897	0.411627	1.11693	0.882139	0.793513	0.720129	0.993069	0.763664	0.993069	0.864516	0.672842	0.841913	0.937698	1.45115
			1.18846	0.390429	1.16618	0.8653	0.613819	1.5279	0.683176	0.243219	1.14796	0.811992	1.13	0.897388	1.21708	0.622195	1.03464	0.94549	1.15809	0.722838	1.12412	0.706519
			0.948114	0.497625	1.11095	0.769395	1.09737	1.23343	1.32814	0.702382	0.919599	0.58218	0.982006	0.759859	1.12585	0.523202	0.965357	0.778697	0.841913	0.619141	0.875877	0.623646
			1.16726	0.46753	0.722864	1.11868	0.988814	1.51513	1.03484	0.281329	0.932437	0.673401	1.22587	0.87892	1.07252	0.588632
	Figure 5c
			CT(circadian time)		WT					KI/+
				0	1.5	7.5	1.5	8.58018		1.31491	2.34032	1.4464	2.45734
				4	5.11581	8.30703	14.074	8.39396		1.80571	4.45465	1.91406	1.36844
				8	3.26021	7.44005	5.4075	0.017045		2.76056	0.539479	2.98141	0.369273
				12	1.66435	1.72083	5.75558	0.565322		1.93853	0.41788	1.83385	0.31972
				16	0.613427	6.47243	9.28539	7.56683		0.798278	1.15746	0.712862	4.34201
				20	5.75558	14.0644	9.61284	3.35263		1.21838	2.64303	1.41819	3.79671
				24	2.78785	7.16711	10.6842	2.54313		1.95201	3.88727	3.64128	3.77843
	Figure 5d			Nr1d1				Nr1d1
				WT	KI/+			WT	KI/+
			Acutely isolated microglia	0.901177	0.739877		Peritoneal macrophages	0.937359	0.720575
				0.938047	0.629046			1.0853	0.717913
				1.10447	0.69699			0.964325	0.671338
				1.08445	0.858578			1.03567	0.892614
								1	0.537582
	Figure 5e		Period			Amplitude
			WT	KI/+		WT	KI/+
		Microglia	24.8	24.6		1157.4	836.423
			25.1	24.4		1214.29	911.541
			25.5	24.5		1528.45	908.213
	Figure 5f		Period			Amplitude
			WT	KI/+		WT	KI/+
		BMDM	24.4	23.75		0.98219	0.665723
			24.5	23.8		1.01781	0.621138
			23.65	24.3		1.0384	0.740966
			23.65	24.45		0.961596	1.07513
			24.7	23.75		0.98219	0.665723

## Sheet: Figure 5_Bioluminescence
	Figure 5e		Microglia							Figure 5f		BMDM
			day	WT	KI/+							day	WT				KI/+
			0	14141	10406							0	15111	14256	16079	14007	13686	994	11477	13632
			0.00699071	11517	7318							0.00699071	17066	13847	14679	12318	11029	1024	9956	11270
			0.0139352	8736	6778							0.0139352	13582	12085	11581	9759	8624	1021	9155	9515
			0.0208796	8150	6795							0.0208796	10672	10997	9421	7763	6847	981	8485	8664
			0.027824	8125	6835							0.027824	9025	10525	8488	7090	6217	972	7823	8180
			0.0347685	8310	6773							0.0347685	8433	9698	8658	7341	5714	993	7203	7842
			0.041713	8226	6502							0.041713	8077	8970	8841	7222	5651	973	6539	7455
			0.0486574	7803	6068							0.0486574	7704	8436	8788	7142	5167	1066	6022	6933
			0.0556018	7660	5861							0.0556018	7645	7750	8481	7066	5272	1049	5905	6578
			0.0625463	7305	5759							0.0625463	7284	7410	8118	6632	5145	1039	5566	6344
			0.0694907	7645	6205							0.0694907	8336	8170	8487	7314	6159	1040	6429	7022
			0.0764352	7267	5974							0.0764352	7905	7768	8029	6925	5751	1043	6127	6631
			0.0833796	7015	5905							0.0833796	7381	7385	7637	6617	5473	1045	5897	6352
			0.090324	6895	5870							0.090324	7023	7086	7393	6431	5310	1044	5705	6157
			0.0972685	6803	5836							0.0972685	6803	6839	7252	6340	5242	1047	5548	6005
			0.104213	6712	5822							0.104213	6662	6614	7156	6281	5206	1052	5427	5876
			0.111157	6617	5810							0.111157	6549	6429	7051	6212	5202	1056	5337	5766
			0.118102	6539	5829							0.118102	6453	6282	6937	6149	5202	1063	5278	5686
			0.125046	6489	5884							0.125046	6390	6166	6828	6108	5247	1060	5263	5644
			0.131991	6454	5969							0.131991	6331	6095	6737	6072	5292	1060	5262	5623
			0.138935	6437	6073							0.138935	6306	6045	6665	6065	5357	1063	5280	5620
			0.14588	6441	6196							0.14588	6298	6023	6624	6058	5429	1067	5312	5656
			0.152824	6475	6341							0.152824	6316	6029	6614	6064	5517	1067	5370	5697
			0.159769	6513	6494							0.159769	6351	6058	6618	6081	5613	1069	5430	5757
			0.166713	6594	6667							0.166713	6396	6119	6665	6140	5726	1070	5515	5841
			0.173657	6688	6841							0.173657	6468	6197	6723	6213	5844	1070	5601	5950
			0.180602	6786	7024							0.180602	6582	6298	6809	6310	5990	1070	5708	6075
			0.187546	6893	7223							0.187546	6711	6423	6909	6417	6147	1073	5830	6205
			0.194491	7005	7427							0.194491	6855	6562	7030	6544	6326	1075	5976	6358
			0.201435	7135	7644							0.201435	7015	6715	7178	6686	6513	1075	6124	6523
			0.20838	7271	7865							0.20838	7199	6894	7330	6850	6729	1072	6292	6706
			0.215324	7413	8093							0.215324	7399	7087	7498	7025	6946	1073	6472	6904
			0.222269	7565	8326							0.222269	7622	7301	7687	7215	7184	1071	6669	7126
			0.229213	7730	8553							0.229213	7854	7541	7907	7422	7428	1070	6881	7349
			0.236157	7903	8771							0.236157	8100	7796	8135	7652	7683	1073	7101	7591
			0.243102	8077	8992							0.243102	8372	8062	8368	7890	7937	1074	7336	7834
			0.250046	8257	9198							0.250046	8653	8346	8625	8145	8204	1076	7567	8094
			0.256991	8439	9408							0.256991	8959	8644	8907	8405	8474	1076	7826	8365
			0.263935	8619	9605							0.263935	9280	8956	9199	8694	8772	1075	8098	8645
			0.27088	8793	9785							0.27088	9594	9285	9512	8965	9049	1078	8353	8925
			0.277824	8964	9946							0.277824	9922	9607	9828	9239	9332	1081	8624	9204
			0.284768	9137	10093							0.284768	10262	9952	10157	9532	9609	1081	8901	9489
			0.291713	9300	10224							0.291713	10597	10296	10488	9826	9894	1075	9177	9756
			0.298657	9446	10339							0.298657	10933	10628	10809	10110	10164	1072	9444	10044
			0.305602	9598	10447							0.305602	11273	10965	11118	10387	10435	1074	9710	10315
			0.312546	9727	10534							0.312546	11612	11289	11410	10645	10691	1074	9970	10589
			0.319491	9845	10620							0.319491	11934	11602	11694	10894	10944	1074	10231	10843
			0.326435	9958	10698							0.326435	12234	11901	11960	11123	11167	1074	10476	11083
			0.33338	10066	10751							0.33338	12520	12183	12218	11346	11380	1072	10705	11318
			0.340324	10169	10799							0.340324	12792	12450	12453	11550	11571	1070	10913	11531
			0.347268	10255	10830							0.347268	13049	12702	12662	11740	11754	1070	11116	11731
			0.354213	10333	10854							0.354213	13282	12928	12866	11907	11908	1072	11301	11913
			0.361157	10407	10846							0.361157	13498	13141	13055	12064	12061	1071	11473	12079
			0.368102	10463	10832							0.368102	13691	13334	13212	12205	12191	1073	11628	12223
			0.375046	10504	10803							0.375046	13876	13499	13332	12329	12312	1075	11768	12364
			0.381991	10536	10773							0.381991	14046	13649	13443	12430	12421	1076	11901	12488
			0.388935	10561	10737							0.388935	14160	13785	13544	12513	12519	1078	12014	12603
			0.39588	10576	10685							0.39588	14285	13899	13612	12576	12600	1074	12127	12696
			0.402824	10581	10618							0.402824	14379	14000	13646	12623	12660	1069	12212	12774
			0.409768	10561	10540							0.409768	14434	14047	13644	12623	12669	1070	12272	12804
			0.416713	10533	10450							0.416713	14468	14057	13610	12610	12678	1071	12324	12818
			0.423657	10492	10356							0.423657	14472	14061	13553	12583	12659	1068	12341	12823
			0.430602	10446	10247							0.430602	14439	14017	13469	12512	12614	1067	12328	12802
			0.437546	10388	10126							0.437546	14375	13943	13347	12429	12532	1067	12305	12763
			0.444491	10325	10005							0.444491	14265	13848	13210	12323	12437	1070	12264	12688
			0.451435	10243	9864							0.451435	14131	13722	13057	12196	12329	1067	12203	12601
			0.45838	10155	9713							0.45838		13587	12889	12060	12201	1062	12124	12504
			0.465324	10055	9540							0.465324		13426	12693	11887	12056	1061	12031	12366
			0.472268	9948	9361							0.472268		13243	12492	11708	11899	1062	11921	12224
			0.479213	9839	9175							0.479213		13045	12265	11520	11719	1064	11775	12059
			0.486157	9711	8982							0.486157		12833	12011	11310	11519	1067	11624	11873
			0.493102	9573	8784							0.493102		12600	11755	11080	11302	1067	11456	11685
			0.500046	9428	8562							0.500046		12349	11481	10842	11070	1065	11268	11478
			0.506991	9267	8356							0.506991		12075	11204	10586	10827	1063	11068	11256
			0.513935	9102	8144							0.513935		11792	10906	10316	10562	1065	10856	11015
			0.52088	8938	7935							0.52088		11483	10604	10032	10282	1067	10631	10757
			0.527824	8759	7712							0.527824		11163	10274	9731	9984	1067	10386	10483
			0.534768	8569	7476							0.534768		10840	9944	9432	9680	1065	10124	10190
			0.541713	8383	7241							0.541713		10497	9610	9120	9356	1069	9848	9894
			0.548657	8188	6999							0.548657		10137	9265	8803	9037	1071	9570	9586
			0.555602	7995	6761							0.555602		9792	8934	8488	8717	1068	9282	9294
			0.562546	7803	6522							0.562546		9448	8598	8167	8386	1065	8979	8986
			0.569491	7618	6281							0.569491		9083	8262	7846	8045	1068	8676	8670
			0.576435	7422	6050							0.576435		8730	7931	7533	7723	1070	8378	8355
			0.58338	7224	5816							0.58338		8388	7596	7218	7412	1072	8075	8052
			0.590324	7022	5579							0.590324		8053	7271	6906	7094	1076	7766	7741
			0.597268	6831	5355							0.597268		7719	6958	6613	6778	1075	7469	7439
			0.604213	6645	5136							0.604213		7380	6649	6312	6458	1080	7168	7128
			0.611157	6464	4929							0.611157		7060	6352	6039	6152	1083	6864	6838
			0.618102	6277	4729							0.618102		6747	6049	5760	5846	1084	6566	6534
			0.625046	6082	4527							0.625046		6438	5774	5484	5559	1082	6286	6248
			0.631991	5901	4327							0.631991		6134	5508	5219	5278	1083	6008	5971
			0.638935	5728	4130							0.638935		5839	5238	4974	5010	1082	5738	5694
			0.64588	5558	3948							0.64588		5555	4981	4727	4752	1086	5474	5420
			0.652824	5403	3776							0.652824		5288	4718	4493	4495	1091	5216	5162
			0.659768	5249	3611							0.659768		5027	4484	4268	4258	1089	4968	4915
			0.666713	5094	3447							0.666713		4781	4251	4047	4023	1095	4720	4674
			0.673657	4950	3283							0.673657		4543	4045	3839	3806	1095	4489	4443
			0.680602	4822	3134							0.680602		4304	3838	3638	3594	1094	4273	4234
			0.687546	4690	2992							0.687546		4080	3643	3446	3400	1094	4060	4024
			0.694491	4568	2865							0.694491		3869	3463	3265	3205	1099	3846	3828
			0.701435	4454	2740							0.701435		3678	3287	3097	3028	1101	3648	3632
			0.70838	4342	2620							0.70838		3493	3124	2943	2861	1105	3464	3457
			0.715324	4229	2506							0.715324		3328	2976	2796	2714	1104	3292	3291
			0.722268	4129	2397							0.722268		3166	2833	2655	2567	1104	3135	3137
			0.729213	4043	2301							0.729213		3013	2710	2524	2424	1104	2979	2984
			0.736157	3963	2210							0.736157		2871	2589	2409	2302	1101	2838	2845
			0.743102	3887	2125							0.743102		2731	2467	2293	2184	1099	2700	2706
			0.750046	3811	2043							0.750046		2602	2354	2189	2085	1098	2570	2577
			0.756991	3742	1971							0.756991		2478	2257	2092	1991	1099	2452	2461
			0.763935	3685	1898							0.763935		2366	2167	2008	1905	1098	2341	2361
			0.77088	3640	1841							0.77088		2261	2077	1930	1823	1097	2241	2265
			0.777824	3601	1791							0.777824		2165	1999	1862	1751	1094	2143	2178
			0.784768	3562	1745							0.784768		2082	1928	1790	1684	1099	2055	2093
			0.791713	3529	1710							0.791713		2003	1860	1727	1621	1100	1979	2022
			0.798657	3497	1677							0.798657		1930	1802	1670	1569	1099	1910	1951
			0.805602	3475	1644							0.805602		1861	1746	1617	1518	1103	1841	1886
			0.812546	3461	1612							0.812546		1802	1701	1573	1481	1097	1785	1834
			0.819491	3452	1594							0.819491		1747	1657	1533	1444	1099	1732	1786
			0.826435	3447	1576							0.826435		1697	1617	1496	1409	1102	1681	1740
			0.83338	3448	1562							0.83338		1657	1580	1464	1378	1101	1641	1703
			0.840324	3451	1551							0.840324		1620	1548	1435	1354	1101	1605	1667
			0.847268	3458	1543							0.847268		1584	1524	1411	1335	1101	1573	1640
			0.854213	3472	1542							0.854213		1555	1501	1389	1318	1101	1547	1613
			0.861157	3491	1542							0.861157		1527	1480	1372	1307	1103	1521	1588
			0.868102	3511	1544							0.868102		1505	1462	1360	1298	1104	1499	1566
			0.875046	3536	1548							0.875046		1485	1447	1350	1297	1104	1484	1549
			0.881991	3574	1552							0.881991		1467	1435	1344	1296	1104	1472	1537
			0.888935	3612	1556							0.888935		1455	1429	1341	1297	1107	1462	1531
			0.89588	3653	1567							0.89588		1444	1427	1338	1303	1108	1455	1529
			0.902824	3695	1583							0.902824		1436	1425	1338	1309	1107	1453	1527
			0.909768	3739	1600							0.909768		1431	1426	1338	1319	1107	1453	1529
			0.916713	3784	1618							0.916713		1431	1429	1343	1332	1109	1457	1534
			0.923657	3831	1642							0.923657		1435	1437	1349	1351	1110	1464	1546
			0.930602	3894	1673							0.930602		1441	1449	1364	1374	1107	1474	1561
			0.937546	3966	1709							0.937546		1448	1462	1382	1399	1101	1487	1579
			0.944491	4042	1747							0.944491		1457	1480	1403	1431	1099	1501	1600
			0.951435	4118	1785							0.951435		1467	1499	1428	1463	1097	1517	1623
			0.95838	4192	1828							0.95838		1479	1522	1455	1505	1096	1539	1648
			0.965324	4268	1873							0.965324		1492	1544	1483	1546	1096	1565	1674
			0.972268	4341	1919							0.972268		1509	1569	1510	1593	1092	1593	1709
			0.979213	4427	1976							0.979213		1527	1596	1540	1642	1093	1624	1745
			0.986157	4519	2033							0.986157		1551	1623	1576	1695	1092	1657	1784
			0.993102	4620	2092							0.993102		1577	1654	1612	1758	1089	1699	1828
			1.00005	4719	2150							1.00005		1605	1691	1657	1824	1091	1742	1874
			1.00699	4827	2218							1.00699		1636	1729	1702	1894	1089	1786	1926
			1.01394	4939	2302							1.01394		1671	1772	1754	1970	1085	1837	1980
			1.02088	5051	2387							1.02088		1710	1816	1805	2052	1082	1894	2042
			1.02782	5164	2473							1.02782		1749	1862	1859	2137	1083	1950	2109
			1.03477	5279	2560							1.03477		1792	1912	1920	2226	1080	2007	2175
			1.04171	5393	2644							1.04171		1841	1961	1981	2311	1080	2067	2243
			1.04866	5518	2733							1.04866		1891	2012	2046	2403	1081	2127	2312
			1.0556	5660	2834							1.0556		1943	2066	2113	2498	1080	2190	2382
			1.06255	5798	2935							1.06255		1994	2129	2180	2601	1077	2262	2460
			1.06949	5936	3042							1.06949		2048	2191	2247	2709	1078	2337	2537
			1.07644	6062	3144							1.07644		2103	2252	2315	2817	1080	2413	2618
			1.08338	6185	3242							1.08338		2161	2318	2379	2926	1084	2488	2701
			1.09032	6308	3341							1.09032		2217	2381	2444	3029	1087	2565	2786
			1.09727	6435	3444							1.09727		2277	2444	2519	3143	1088	2647	2878
			1.10421	6567	3544							1.10421		2338	2507	2594	3249	1089	2731	2971
			1.11116	6705	3643							1.11116		2400	2575	2675	3362	1090	2814	3065
			1.1181	6843	3749							1.1181		2467	2649	2758	3478	1091	2896	3155
			1.12505	6971	3846							1.12505		2535	2722	2839	3596	1090	2976	3247
			1.13199	7102	3940							1.13199		2600	2797	2920	3711	1091	3063	3336
			1.13894	7224	4034							1.13894		2669	2867	3009	3816	1091	3150	3429
			1.14588	7343	4128							1.14588		2739	2934	3090	3919	1090	3236	3525
			1.15282	7451	4214							1.15282		2809	3004	3170	4027	1092	3322	3618
			1.15977	7559	4283							1.15977		2876	3072	3244	4132	1094	3407	3709
			1.16671	7670	4355							1.16671		2943	3139	3325	4232	1097	3488	3792
			1.17366	7768	4428							1.17366		3013	3203	3401	4333	1098	3568	3878
			1.1806	7872	4499							1.1806		3081	3265	3476	4430	1098	3654	3967
			1.18755	7980	4568							1.18755		3144	3335	3551	4534	1098	3737	4058
			1.19449	8081	4628							1.19449		3209	3404	3622	4631	1095	3818	4151
			1.20144	8167	4676							1.20144		3276	3471	3692	4729	1093	3899	4243
			1.20838	8255	4722							1.20838		3346	3529	3757	4816	1095	3972	4327
			1.21532	8344	4756							1.21532		3412	3587	3821	4897	1095	4043	4412
			1.22227	8428	4788							1.22227		3475	3645	3883	4974	1096	4116	4490
			1.22921	8508	4820							1.22921		3536	3696	3945	5048	1097	4189	4563
			1.23616	8582	4846							1.23616		3596	3746	4007	5120	1097	4261	4631
			1.2431	8650	4870							1.2431		3652	3795	4056	5181	1097	4326	4694
			1.25005	8711	4888							1.25005		3706	3841	4105	5241	1098	4383	4751
			1.25699	8763	4907							1.25699		3758	3882	4146	5295	1097	4438	4806
			1.26394	8814	4917							1.26394		3804	3915	4186	5339	1098	4493	4856
			1.27088	8861	4923							1.27088		3848	3946	4226	5380	1098	4546	4904
			1.27782	8899	4928							1.27782		3887	3976	4258	5419	1097	4590	4952
			1.28477	8934	4932							1.28477		3922	4006	4282	5457	1098	4626	4990
			1.29171	8967	4933							1.29171		3953	4034	4305	5493	1098	4662	5023
			1.29866	8998	4932							1.29866		3982	4055	4327	5514	1097	4695	5054
			1.3056	9019	4927							1.3056		4006	4073	4349	5529	1097	4721	5085
			1.31255	9033	4911							1.31255		4028	4090	4361	5540	1096	4746	5114
			1.31949	9045	4888							1.31949		4045	4106	4372	5546	1094	4769	5136
			1.32644	9043	4864							1.32644		4061	4120	4379	5551	1095	4786	5150
			1.33338	9036	4839							1.33338		4075	4124	4381	5546	1095	4800	5159
			1.34032	9022	4813							1.34032		4085	4128	4381	5540	1097	4814	5162
			1.34727	9002	4784							1.34727		4089	4128	4381	5526	1098	4822	5164
			1.35421	8976	4754							1.35421		4088	4127	4380	5511	1095	4830	5161
			1.36116	8949	4723							1.36116		4085	4123	4378	5495	1091	4832	5153
			1.3681	8914	4689							1.3681		4079	4114	4372	5472	1089	4828	5143
			1.37505	8877	4650							1.37505		4074	4101	4366	5448	1083	4820	5130
			1.38199	8838	4609							1.38199		4062	4083	4350	5409	1078	4807	5110
			1.38894	8793	4568							1.38894		4051	4065	4328	5370	1077	4787	5084
			1.39588	8744	4523							1.39588		4039	4043	4303	5324	1072	4766	5054
			1.40282	8691	4475							1.40282		4024	4021	4275	5278	1072	4740	5025
			1.40977	8632	4427							1.40977		4007	3993	4245	5229	1071	4715	4995
			1.41671	8565	4370							1.41671		3982	3966	4214	5177	1070	4689	4961
			1.42366	8496	4310							1.42366		3955	3932	4181	5117	1066	4660	4928
			1.4306	8423	4248							1.4306		3926	3897	4147	5051	1065	4625	4884
			1.43755	8352	4188							1.43755		3895	3862	4102	4980	1063	4588	4837
			1.44449	8268	4124							1.44449		3863	3826	4056	4913	1063	4542	4784
			1.45144	8188	4062							1.45144		3827	3790	4006	4840	1063	4492	4724
			1.45838	8105	4006							1.45838		3790	3749	3956	4765	1061	4441	4662
			1.46532	8023	3949							1.46532		3751	3705	3903	4689	1060	4390	4598
			1.47227	7936	3884							1.47227		3711	3658	3849	4615	1057	4337	4533
			1.47921	7838	3820							1.47921		3668	3612	3796	4538	1050	4284	4466
			1.48616	7739	3755							1.48616		3624	3559	3742	4448	1048	4223	4393
			1.4931	7644	3688							1.4931		3580	3508	3688	4361	1047	4154	4319
			1.50005	7546	3621							1.50005		3530	3452	3623	4269	1047	4083	4246
			1.50699	7446	3549							1.50699		3476	3394	3556	4169	1047	4014	4171
			1.51394	7353	3476							1.51394		3420	3340	3489	4076	1048	3943	4090
			1.52088	7246	3408							1.52088		3361	3285	3417	3982	1049	3867	4006
			1.52782	7139	3338							1.52782		3305	3233	3352	3895	1050	3795	3930
			1.53477	7028	3265							1.53477		3249	3178	3290	3807	1048	3730	3858
			1.54171	6921	3195							1.54171		3190	3125	3224	3725	1049	3661	3778
			1.54866	6816	3127							1.54866		3132	3065	3161	3634	1048	3591	3692
			1.5556	6714	3058							1.5556		3074	3008	3095	3543	1052	3513	3604
			1.56255	6619	2998							1.56255		3018	2950	3028	3451	1051	3430	3517
			1.56949	6523	2941							1.56949		2963	2899	2959	3368	1055	3349	3427
			1.57644	6424	2881							1.57644		2910	2844	2892	3286	1054	3273	3347
			1.58338	6324	2820							1.58338		2858	2791	2835	3205	1053	3191	3264
			1.59032	6237	2763							1.59032		2805	2737	2773	3122	1050	3118	3186
			1.59727	6134	2704							1.59727		2751	2682	2715	3043	1049	3049	3113
			1.60421	6033	2642							1.60421		2697	2626	2658	2965	1047	2979	3043
			1.61116	5931	2583							1.61116		2645	2572	2600	2886	1047	2908	2970
			1.6181	5835	2533							1.6181		2591	2520	2538	2801	1049	2841	2893
			1.62505	5747	2476							1.62505		2538	2468	2477	2717	1053	2766	2819
			1.63199	5657	2421							1.63199		2486	2417	2417	2645	1052	2700	2748
			1.63894	5566	2368							1.63894		2433	2364	2357	2568	1051	2641	2677
			1.64588	5479	2314							1.64588		2386	2316	2306	2495	1052	2577	2606
			1.65282	5392	2266							1.65282		2342	2270	2259	2428	1052	2513	2535
			1.65977	5299	2219							1.65977		2300	2226	2210	2360	1049	2449	2473
			1.66671	5219	2171							1.66671		2260	2185	2167	2295	1049	2390	2416
			1.67366	5139	2126							1.67366		2221	2144	2122	2235	1046	2331	2357
			1.6806	5066	2084							1.6806		2183	2106	2079	2176	1047	2271	2300
			1.68755	4993	2042							1.68755		2142	2068	2039	2116	1047	2215	2250
			1.69449	4917	2001							1.69449		2104	2037	1997	2062	1046	2162	2203
			1.70144	4844	1959							1.70144		2066	2007	1960	2008	1040	2117	2158
			1.70838	4769	1917							1.70838		2034	1977	1924	1957	1040	2075	2115
			1.71532	4696	1878							1.71532		2003	1946	1891	1906	1040	2031	2072
			1.72227	4632	1843							1.72227		1972	1919	1858	1861	1036	1989	2029
			1.72921	4567	1809							1.72921		1941	1890	1824	1819	1037	1950	1990
			1.73616	4505	1775							1.73616		1911	1861	1796	1781	1037	1912	1954
			1.7431	4457	1742							1.7431		1886	1836	1767	1744	1036	1874	1914
			1.75005	4409	1714							1.75005		1863	1815	1740	1710	1036	1837	1877
			1.75699	4362	1686							1.75699		1840	1796	1716	1677	1035	1801	1842
			1.76394	4316	1660							1.76394		1818	1777	1697	1650	1036	1765	1812
			1.77088	4269	1640							1.77088		1799	1758	1679	1624	1037	1736	1782
			1.77782	4225	1620							1.77782		1780	1744	1663	1599	1038	1708	1754
			1.78477	4182	1604							1.78477		1762	1731	1648	1581	1039	1681	1730
			1.79171	4141	1589							1.79171		1747	1719	1633	1564	1037	1659	1708
			1.79866	4103	1576							1.79866		1732	1706	1617	1550	1038	1639	1688
			1.8056	4069	1561							1.8056		1716	1694	1604	1535	1039	1622	1667
			1.81255	4036	1549							1.81255		1702	1682	1591	1522	1042	1607	1648
			1.81949	4007	1538							1.81949		1689	1671	1580	1509	1044	1592	1630
			1.82644	3980	1528							1.82644		1676	1660	1571	1497	1045	1577	1612
			1.83338	3954	1520							1.83338		1667	1651	1564	1487	1043	1563	1598
			1.84032	3932	1513							1.84032		1658	1643	1559	1481	1044	1552	1587
			1.84727	3911	1508							1.84727		1649	1635	1556	1477	1047	1541	1577
			1.85421	3894	1504							1.85421		1641	1630	1553	1474	1045	1532	1567
			1.86116	3880	1497							1.86116		1633	1626	1552	1473	1043	1526	1560
			1.8681	3866	1493							1.8681		1625	1622	1552	1472	1045	1520	1555
			1.87505	3852	1490							1.87505		1619	1620	1552	1472	1045	1518	1552
			1.88199	3840	1486							1.88199		1614	1619	1552	1472	1046	1516	1549
			1.88894	3828	1485							1.88894		1609	1618	1553	1473	1046	1515	1549
			1.89588	3818	1484							1.89588		1607	1617	1555	1478	1048	1514	1549
			1.90282	3810	1483							1.90282		1605	1618	1558	1483	1050	1515	1551
			1.90977	3804	1483							1.90977		1604	1619	1562	1490	1050	1515	1554
			1.91671	3803	1485							1.91671		1603	1620	1568	1499	1050	1517	1559
			1.92366	3803	1488							1.92366		1604	1622	1574	1509	1049	1520	1564
			1.9306	3804	1490							1.9306		1605	1624	1580	1519	1048	1524	1570
			1.93755	3805	1493							1.93755		1607	1627	1586	1530	1049	1529	1577
			1.94449	3806	1496							1.94449		1610	1632	1594	1542	1049	1534	1584
			1.95144	3810	1501							1.95144		1614	1639	1604	1555	1048	1540	1593
			1.95838	3817	1506							1.95838		1619	1648	1614	1573	1048	1546	1603
			1.96532	3824	1512							1.96532		1625	1657	1623	1592	1049	1555	1612
			1.97227	3832	1516							1.97227		1631	1666	1634	1611	1049	1564	1622
			1.97921	3840	1524							1.97921		1640	1675	1645	1630	1050	1574	1632
			1.98616	3852	1531							1.98616		1649	1685	1657	1651	1051	1584	1642
			1.9931	3864	1538							1.9931		1658	1696	1670	1672	1050	1595	1653
			2.00005	3878	1546							2.00005		1667	1707	1685	1693	1050	1607	1666
			2.00699	3890	1557							2.00699		1680	1718	1700	1716	1049	1618	1680
			2.01394	3907	1566							2.01394		1692	1728	1716	1741	1047	1630	1694
			2.02088	3924	1576							2.02088		1706	1738	1733	1766	1045	1643	1707
			2.02782	3944	1587							2.02782		1720	1749	1749	1791	1044	1655	1721
			2.03477	3966	1599							2.03477		1734	1760	1769	1816	1043	1669	1735
			2.04171	3988	1611							2.04171		1747	1774	1788	1843	1041	1683	1755
			2.04866	4011	1623							2.04866		1762	1789	1808	1872	1040	1698	1773
			2.0556	4036	1636							2.0556		1778	1804	1828	1900	1040	1714	1792
			2.06255	4060	1648							2.06255		1795	1820	1848	1927	1041	1730	1810
			2.06949	4084	1660							2.06949		1813	1837	1869	1954	1039	1746	1830
			2.07644	4111	1670							2.07644		1831	1855	1892	1981	1040	1761	1849
			2.08338	4138	1683							2.08338		1849	1873	1918	2008	1038	1778	1869
			2.09032	4167	1697							2.09032		1867	1892	1943	2036	1036	1794	1888
			2.09727	4196	1710							2.09727		1886	1909	1967	2063	1035	1812	1907
			2.10421	4224	1724							2.10421		1904	1926	1992	2089	1033	1829	1926
			2.11116	4251	1738							2.11116		1924	1944	2017	2114	1032	1845	1946
			2.1181	4280	1752							2.1181		1944	1963	2042	2141	1031	1861	1969
			2.12505	4310	1767							2.12505		1962	1982	2067	2169	1029	1876	1992
			2.13199	4337	1782							2.13199		1980	2001	2093	2195	1027	1893	2015
			2.13894	4365	1797							2.13894		1998	2019	2119	2221	1025	1910	2039
			2.14588	4392	1811							2.14588		2016	2038	2144	2246	1025	1927	2061
			2.15282	4419	1824							2.15282		2032	2058	2168	2270	1026	1944	2083
			2.15977	4443	1836							2.15977		2050	2079	2193	2291	1029	1961	2105
			2.16671	4466	1851							2.16671		2068	2100	2217	2313	1032	1977	2128
			2.17366	4488	1864							2.17366		2087	2120	2242	2334	1032	1996	2151
			2.1806	4512	1875							2.1806		2106	2141	2264	2355	1033	2012	2173
			2.18755	4535	1887							2.18755		2126	2158	2286	2373	1032	2029	2192
			2.19449	4556	1897							2.19449		2145	2174	2308	2390	1031	2045	2210
			2.20144	4576	1907							2.20144		2163	2193	2329	2406	1029	2060	2229
			2.20838	4595	1916							2.20838		2179	2209	2348	2423	1026	2076	2248
			2.21532	4615	1926							2.21532		2194	2226	2365	2439	1026	2091	2266
			2.22227	4632	1935							2.22227		2209	2241	2381	2455	1025	2106	2282
			2.22921	4649	1945							2.22921		2225	2256	2395	2473	1027	2120	2300
			2.23616	4664	1952							2.23616		2239	2270	2410	2489	1027	2134	2318
			2.2431	4678	1958							2.2431		2254	2284	2424	2505	1028	2147	2335
			2.25005	4690	1964							2.25005		2269	2297	2438	2518	1029	2160	2351
			2.25699	4702	1970							2.25699		2281	2308	2451	2530	1029	2173	2368
			2.26394	4712	1976							2.26394		2295	2318	2463	2540	1029	2185	2380
			2.27088	4720	1979							2.27088		2306	2329	2474	2549	1030	2197	2393
			2.27782	4727	1982							2.27782		2319	2339	2483	2558	1031	2208	2404
			2.28477	4733	1986							2.28477		2333	2347	2490	2566	1031	2216	2415
			2.29171	4739	1989							2.29171		2346	2355	2496	2575	1032	2224	2425
			2.29866	4746	1992							2.29866		2358	2361	2502	2582	1033	2232	2434
			2.3056	4750	1995							2.3056		2369	2367	2507	2589	1032	2240	2442
			2.31255	4754	1996							2.31255		2377	2373	2511	2595	1031	2247	2450
			2.31949	4757	1996							2.31949		2385	2378	2515	2602	1034	2253	2460
			2.32644	4756	1996							2.32644		2392	2382	2518	2606	1036	2258	2468
			2.33338	4754	1995							2.33338		2398	2387	2521	2609	1038	2262	2474
			2.34032	4752	1995							2.34032		2404	2390	2522	2610	1040	2266	2481
			2.34727	4749	1995							2.34727		2408	2391	2523	2611	1044	2269	2486
			2.35421	4746	1993							2.35421		2412	2392	2521	2611	1047	2270	2490
			2.36116	4742	1992							2.36116		2415	2394	2518	2610	1049	2271	2495
			2.3681	4737	1991							2.3681		2417	2393	2516	2608	1052	2271	2497
			2.37505	4731	1987							2.37505		2419	2392	2511	2603	1052	2271	2497
			2.38199	4725	1985							2.38199		2418	2389	2504	2596	1052	2269	2496
			2.38894	4719	1984							2.38894		2416	2385	2497	2587	1051	2268	2493
			2.39588	4713	1983							2.39588		2414	2382	2488	2577	1049	2265	2489
			2.40282	4706	1982							2.40282		2411	2378	2479	2567	1049	2262	2484
			2.40977	4698	1980							2.40977		2405	2374	2468	2556	1047	2259	2479
			2.41671	4686	1979							2.41671		2402	2367	2457	2545	1048	2256	2474
			2.42366	4673	1977							2.42366		2396	2361	2445	2533	1048	2251	2469
			2.4306	4659	1976							2.4306		2390	2354	2430	2521	1048	2246	2461
			2.43755	4645	1974							2.43755		2383	2346	2414	2506	1049	2240	2453
			2.44449	4630	1972							2.44449		2376	2336	2399	2491	1050	2234	2443
			2.45144	4613	1970							2.45144		2368	2326	2382	2475	1050	2227	2432
			2.45838	4595	1964							2.45838		2359	2315	2364	2457	1052	2219	2420
			2.46532	4577	1960							2.46532		2348	2305	2345	2439	1051	2211	2406
			2.47227	4558	1955							2.47227		2336	2293	2326	2422	1048	2201	2392
			2.47921	4538	1949							2.47921		2324	2282	2306	2403	1046	2190	2378
			2.48616	4516	1942							2.48616		2311	2270	2286	2383	1043	2178	2362
			2.4931	4493	1936							2.4931		2299	2258	2265	2363	1042	2166	2348
			2.50005	4470	1929							2.50005		2286	2245	2246	2344	1039	2155	2332
			2.50699	4445	1919							2.50699		2272	2232	2227	2323	1038	2143	2317
			2.51394	4418	1909							2.51394		2258	2220	2207	2301	1038	2130	2303
			2.52087	4392	1900							2.52087		2242	2207	2188	2279	1037	2117	2290
			2.52782	4366	1889							2.52782		2229	2195	2170	2258	1039	2103	2276
			2.53477	4341	1876							2.53477		2216	2183	2151	2239	1039	2088	2261
			2.54171	4314	1863							2.54171		2204	2170	2132	2219	1039	2073	2245
			2.54866	4287	1850							2.54866		2191	2155	2112	2199	1040	2057	2229
			2.5556	4261	1837							2.5556		2178	2140	2092	2176	1041	2040	2213
			2.56255	4235	1823							2.56255		2163	2126	2072	2150	1040	2022	2194
			2.56949	4210	1809							2.56949		2147	2113	2053	2124	1039	2006	2174
			2.57644	4185	1796							2.57644		2130	2099	2036	2098	1039	1989	2155
			2.58338	4158	1781							2.58338		2113	2085	2017	2074	1038	1969	2136
			2.59032	4132	1766							2.59032		2095	2072	1998	2049	1037	1950	2117
			2.59727	4108	1752							2.59727		2078	2058	1982	2024	1034	1931	2097
			2.60421	4081	1741							2.60421		2061	2043	1963	2002	1031	1912	2078
			2.61115	4052	1728							2.61115		2045	2026	1945	1978	1029	1894	2058
			2.6181	4022	1716							2.6181		2030	2009	1927	1952	1031	1878	2039
			2.62503	3995	1704							2.62503		2012	1991	1908	1926	1030	1864	2019
			2.63199	3969	1694							2.63199		1994	1974	1890	1902	1029	1848	1999
			2.63892	3944	1683							2.63892		1977	1956	1871	1877	1028	1832	1975
			2.64588	3914	1670							2.64588		1960	1938	1852	1852	1029	1814	1951
			2.65281	3884	1658							2.65281		1944	1920	1832	1827	1028	1796	1927
			2.65977	3853	1646							2.65977		1928	1902	1812	1803	1027	1778	1903
			2.6667	3822	1633							2.6667		1912	1885	1791	1779	1026	1761	1878
			2.67366	3791	1621							2.67366		1895	1868	1769	1756	1025	1745	1853
			2.68059	3758	1610							2.68059		1879	1849	1749	1733	1027	1728	1831
			2.68755	3725	1599							2.68755		1861	1830	1728	1709	1029	1712	1809
			2.69448	3691	1588							2.69448		1843	1813	1708	1686	1028	1696	1787
			2.70144	3657	1577							2.70144		1826	1796	1690	1665	1028	1679	1766
			2.70837	3628	1567							2.70837		1810	1780	1671	1647	1028	1662	1747
			2.71532	3600	1557							2.71532		1795	1763	1652	1629	1028	1646	1728
			2.72226	3567	1546							2.72226		1780	1747	1633	1610	1029	1629	1710
			2.7292	3536	1536							2.7292		1767	1733	1616	1591	1029	1616	1692
			2.73615	3505	1526							2.73615		1753	1719	1600	1572	1030	1603	1676
			2.74309	3475	1516							2.74309		1740	1705	1583	1555	1031	1588	1660
			2.75003	3448	1507							2.75003		1726	1692	1569	1538	1032	1573	1645
			2.75698	3423	1498							2.75698		1713	1680	1555	1523	1035	1558	1630
			2.76392	3397	1490							2.76392		1700	1669	1542	1509	1036	1543	1616
			2.77087	3372	1481							2.77087		1690	1658	1529	1496	1039	1528	1602
			2.77781	3346	1473							2.77781		1680	1649	1518	1483	1040	1512	1588
			2.78476	3323	1465							2.78476		1670	1639	1505	1471	1041	1498	1578
			2.7917	3303	1459							2.7917		1660	1630	1495	1459	1043	1485	1568
			2.79865	3284	1454							2.79865		1650	1622	1486	1449	1044	1472	1558
			2.8056	3264	1447							2.8056		1642	1613	1478	1440	1045	1459	1548
			2.81253	3242	1440							2.81253		1633	1605	1471	1431	1045	1446	1539
			2.81949	3220	1435							2.81949		1627	1597	1465	1422	1045	1434	1531
			2.82642	3200	1427							2.82642		1620	1590	1461	1414	1044	1421	1523
			2.83337	3180	1420							2.83337		1613	1586	1457	1407	1042	1410	1516
			2.84031	3161	1413							2.84031		1608	1581	1453	1401	1043	1399	1509
			2.84726	3142	1405							2.84726		1604	1577	1449	1397	1043	1390	1502
			2.8542	3123	1398							2.8542		1599	1572	1446	1393	1041	1381	1496
			2.86115	3105	1392							2.86115		1594	1568	1444	1390	1041	1372	1490
			2.86809	3089	1386							2.86809		1590	1564	1443	1389	1041	1364	1485
			2.87503	3072	1379							2.87503		1586	1560	1442	1387	1040	1355	1480
			2.88198	3056	1372							2.88198		1582	1556	1441	1387	1038	1348	1475
			2.88892	3041	1366							2.88892		1580	1553	1440	1386	1038	1342	1471
			2.89587	3025	1360							2.89587		1578	1551	1440	1385	1038	1336	1467
			2.90281	3010	1354							2.90281		1576	1549	1443	1384	1036	1331	1463
			2.90976	2994	1348							2.90976		1575	1549	1446	1383	1034	1326	1459
			2.9167	2980	1343							2.9167		1573	1549	1449	1383	1033	1321	1456
			2.92365	2965	1337							2.92365		1573	1549	1452	1384	1033	1316	1453
			2.93059	2949	1331							2.93059		1574	1550	1456	1386	1033	1311	1450
			2.93753	2936	1326							2.93753		1575	1551	1459	1387	1032	1308	1448
			2.94448	2923	1323							2.94448		1576	1552	1462	1388	1032	1304	1447
			2.95142	2915	1323							2.95142		1576	1554	1465	1390	1031	1301	1445
			2.95837	2909	1324							2.95837		1577	1556	1468	1392	1032	1298	1444
			2.96531	2904	1325							2.96531		1577	1558	1470	1395	1032	1294	1444
			2.97226	2899	1327							2.97226		1578	1561	1473	1399	1033	1292	1444
			2.9792	2895	1331							2.9792		1580	1563	1476	1402	1033	1290	1444
			2.98615	2892	1336							2.98615		1582	1567	1479	1406	1034	1288	1445
			2.99309	2888	1338							2.99309		1584	1570	1482	1409	1036	1286	1447
			3.00003	2886	1342							3.00003		1587	1574	1485	1413	1037	1285	1449
			3.00698	2885	1348							3.00698		1589	1578	1488	1417	1038	1284	1453
			3.01392	2884	1354							3.01392		1593	1582	1492	1421	1038	1283	1456
			3.02087	2885	1361							3.02087		1596	1585	1495	1425	1040	1281	1460
			3.02781	2886	1367							3.02781		1598	1590	1498	1430	1042	1280	1464
			3.03476	2886	1374							3.03476		1600	1594	1502	1435	1044	1279	1469
			3.0417	2887	1380							3.0417		1604	1598	1505	1440	1046	1278	1474
			3.04865	2889	1387							3.04865		1606	1602	1506	1446	1048	1277	1480
			3.0556	2893	1395							3.0556		1610	1606	1508	1452	1050	1278	1486
			3.06253	2895	1402							3.06253		1613	1610	1511	1459	1052	1280	1493
			3.06948	2899	1410							3.06948		1615	1614	1515	1466	1053	1283	1499
			3.07642	2902	1417							3.07642		1617	1617	1519	1474	1055	1285	1506
			3.08337	2905	1424							3.08337		1619	1621	1523	1481	1057	1288	1515
			3.09031	2909	1430							3.09031		1622	1624	1529	1490	1058	1292	1525
			3.09726	2912	1436							3.09726		1624	1630	1535	1500	1058	1296	1535
			3.1042	2914	1440							3.1042		1628	1634	1542	1508	1058	1301	1546
			3.11115	2917	1445							3.11115		1632	1639	1550	1517	1057	1306	1556
			3.11809	2920	1451							3.11809		1635	1645	1557	1526	1057	1312	1566
			3.12503	2925	1455							3.12503		1638	1650	1565	1535	1056	1318	1577
			3.13198	2930	1458							3.13198		1641	1656	1573	1544	1055	1324	1586
			3.13892	2936	1465							3.13892		1644	1661	1581	1552	1055	1331	1597
			3.14587	2939	1469							3.14587		1647	1666	1589	1562	1055	1338	1608
			3.15281	2943	1472							3.15281		1650	1671	1596	1571	1055	1345	1620
			3.15976	2947	1476							3.15976		1651	1676	1604	1581	1055	1353	1631
			3.1667	2951	1478							3.1667		1656	1682	1611	1593	1053	1361	1642
			3.17365	2954	1482							3.17365		1661	1687	1619	1604	1052	1370	1653
			3.18059	2959	1486							3.18059		1666	1693	1624	1615	1048	1379	1665
			3.18753	2964	1490							3.18753		1670	1698	1633	1627	1046	1388	1675
			3.19448	2969	1492							3.19448		1674	1704	1641	1639	1045	1396	1686
			3.20142	2974	1495							3.20142		1678	1710	1648	1651	1043	1402	1696
			3.20838	2979	1498							3.20838		1682	1717	1654	1662	1042	1409	1706
			3.21531	2983	1502							3.21531		1686	1723	1659	1673	1041	1415	1717
			3.22227	2988	1506							3.22227		1690	1730	1665	1684	1039	1422	1726
			3.2292	2993	1509							3.2292		1694	1736	1669	1696	1039	1427	1735
			3.23616	2998	1512							3.23616		1697	1742	1672	1708	1038	1433	1744
			3.2431	3003	1515							3.2431		1701	1747	1675	1719	1038	1439	1752
			3.25005	3009	1518							3.25005		1704	1752	1677	1729	1038	1445	1760
			3.25699	3015	1522							3.25699		1708	1756	1679	1740	1039	1451	1769
			3.26394	3021	1525							3.26394		1711	1760	1681	1750	1039	1456	1777
			3.27088	3025	1529							3.27088		1716	1765	1683	1760	1039	1461	1785
			3.27782	3028	1535							3.27782		1721	1769	1684	1771	1038	1466	1793
			3.28477	3032	1539							3.28477		1726	1773	1685	1781	1037	1470	1801
			3.29171	3037	1543							3.29171		1733	1778	1685	1791	1038	1476	1807
			3.29866	3041	1546							3.29866		1740	1781	1685	1800	1038	1483	1814
			3.3056	3047	1549							3.3056		1745	1784	1685	1809	1038	1489	1821
			3.31255	3053	1553							3.31255		1750	1786	1686	1816	1040	1496	1828
			3.31949	3058	1556							3.31949		1754	1789	1686	1822	1041	1503	1835
			3.32644	3061	1559							3.32644		1759	1791	1687	1829	1042	1510	1841
			3.33338	3065	1561							3.33338		1764	1793	1688	1837	1045	1517	1847
			3.34032	3069	1564							3.34032		1768	1794	1689	1845	1044	1524	1854
			3.34727	3073	1567							3.34727		1772	1795	1688	1852	1044	1531	1860
			3.35421	3077	1569							3.35421		1776	1796	1687	1860	1044	1538	1866
			3.36116	3081	1570							3.36116		1781	1796	1689	1867	1044	1545	1872
			3.3681	3085	1571							3.3681		1784	1796	1688	1873	1044	1552	1877
			3.37505	3090	1573							3.37505		1788	1795	1687	1877	1045	1557	1882
			3.38199	3096	1576							3.38199		1791	1793	1686	1882	1045	1563	1885
			3.38894	3102	1579							3.38894		1794	1792	1685	1886	1045	1569	1888
			3.39588	3106	1581							3.39588		1796	1790	1684	1890	1046	1575	1891
			3.40282	3111	1583							3.40282		1797	1789	1682	1892	1047	1580	1894
			3.40977	3115	1585							3.40977		1798	1787	1680	1894	1048	1586	1897
			3.41671	3120	1586							3.41671		1797	1783	1679	1896	1049	1591	1899
			3.42366	3127	1586							3.42366		1797	1779	1677	1898	1050	1596	1902
			3.4306	3132	1586							3.4306		1795	1775	1676	1900	1052	1601	1904
			3.43755	3138	1587							3.43755		1792	1771	1675	1902	1053	1604	1904
			3.44449	3146	1588							3.44449		1790	1767	1675	1904	1050	1605	1904
			3.45144	3152	1589							3.45144		1788	1763	1673	1906	1048	1605	1903
			3.45838	3157	1588							3.45838		1786	1759	1670	1908	1044	1605	1902
			3.46532	3164	1587							3.46532		1783	1754	1666	1910	1042	1603	1901
			3.47227	3171	1587							3.47227		1780	1750	1661	1911	1039	1603	1899
			3.47921	3178	1587							3.47921		1775	1745	1655	1910	1037	1601	1897
			3.48616	3184	1586							3.48616		1768	1738	1648	1908	1035	1600	1893
			3.4931	3190	1585							3.4931		1762	1731	1642	1905	1033	1599	1890
			3.50005	3196	1584							3.50005		1756	1723	1635	1902	1031	1596	1886
			3.50699	3200	1584							3.50699		1748	1713	1626	1899	1029	1593	1880
			3.51394	3204	1584							3.51394		1741	1704	1618	1896	1027	1589	1875
			3.52088	3208	1582							3.52088		1733	1695	1609	1894	1026	1586	1869
			3.52782	3209	1579							3.52782		1725	1686	1600	1891	1024	1583	1863
			3.53477	3210	1576							3.53477		1716	1678	1590	1887	1025	1578	1857
			3.54171	3212	1573							3.54171		1707	1669	1581	1883	1024	1571	1850
			3.54866	3213	1568							3.54866		1699	1661	1572	1879	1024	1565	1840
			3.5556	3214	1562							3.5556		1692	1652	1562	1874	1024	1559	1829
			3.56255	3214	1555							3.56255		1684	1644	1553	1870	1025	1553	1818
			3.56949	3209	1548							3.56949		1676	1636	1542	1865	1025	1547	1806
			3.57644	3207	1540							3.57644		1668	1628	1532	1860	1025	1540	1794
			3.58338	3203	1531							3.58338		1659	1619	1519	1852	1026	1534	1783
			3.59032	3197	1523							3.59032		1649	1609	1506	1844	1028	1527	1771
			3.59727	3191	1514							3.59727		1639	1600	1494	1835	1030	1520	1758
			3.60421	3185	1506							3.60421		1629	1591	1482	1826	1034	1512	1745
			3.61116	3179	1499							3.61116		1618	1581	1470	1817	1036	1504	1731
			3.6181	3174	1491							3.6181		1608	1572	1457	1807	1039	1495	1718
			3.62505	3167	1481							3.62505		1600	1563	1444	1798	1041	1487	1704
			3.63199	3160	1471							3.63199		1592	1556	1432	1789	1043	1479	1693
			3.63894	3152	1461							3.63894		1585	1549	1419	1781	1045	1470	1679
			3.64588	3145	1451							3.64588		1577	1542	1408	1772	1047	1464	1666
			3.65282	3138	1441							3.65282		1570	1536	1396	1763	1049	1457	1653
			3.65977	3132	1431							3.65977		1562	1529	1385	1754	1052	1450	1640
			3.66671	3125	1422							3.66671		1555	1522	1375	1745	1053	1443	1627
			3.67366	3120	1414							3.67366		1548	1515	1365	1736	1054	1435	1614
			3.6806	3114	1406							3.6806		1541	1507	1355	1727	1053	1429	1601
			3.68755	3106	1399							3.68755		1535	1498	1345	1718	1054	1424	1589
			3.69449	3099	1395							3.69449		1529	1490	1335	1709	1053	1418	1580
			3.70144	3091	1390							3.70144		1523	1482	1325	1701	1052	1412	1570
			3.70838	3084	1387							3.70838		1516	1474	1315	1690	1053	1406	1561
			3.71532	3079	1384							3.71532		1509	1467	1305	1679	1053	1399	1552
			3.72227	3074	1382							3.72227		1503	1459	1294	1668	1054	1393	1542
			3.72921	3067	1382							3.72921		1497	1453	1287	1659	1054	1387	1534
			3.73616	3061	1382							3.73616		1492	1447	1279	1650	1054	1381	1524
			3.7431	3054	1383							3.7431		1487	1439	1271	1640	1054	1376	1515
			3.75005	3048	1383							3.75005		1482	1432	1264	1631	1054	1371	1506
			3.75699	3040	1382							3.75699		1477	1424	1257	1621	1053	1366	1495
			3.76394	3033	1381							3.76394		1472	1417	1251	1612	1052	1362	1485
			3.77088	3024	1382							3.77088		1467	1409	1246	1603	1052	1357	1475
			3.77782	3014	1385							3.77782		1462	1401	1240	1593	1053	1351	1464
			3.78477	3005	1388							3.78477		1457	1395	1235	1584	1054	1346	1453
			3.79171	2996	1392							3.79171		1452	1388	1230	1575	1055	1342	1442
			3.79866	2987	1395							3.79866		1448	1381	1225	1564	1055	1337	1430
			3.8056	2978	1396							3.8056		1443	1374	1220	1553	1055	1330	1419
			3.81255	2969	1397							3.81255		1438	1368	1215	1542	1055	1324	1407
			3.81949	2961	1398							3.81949		1433	1362	1210	1530	1056	1318	1395
			3.82644	2953	1399							3.82644		1427	1357	1206	1519	1059	1311	1384
			3.83338	2946	1398							3.83338		1421	1352	1201	1508	1061	1304	1373
			3.84032	2938	1397							3.84032		1416	1347	1197	1497	1061	1297	1360
			3.84727	2931	1396							3.84727		1410	1341	1193	1486	1063	1290	1348
			3.85421	2923	1394							3.85421		1404	1335	1189	1478	1062	1283	1337
			3.86116	2917	1393							3.86116		1399	1330	1185	1470	1062	1278	1326
			3.8681	2911	1391							3.8681		1394	1324	1182	1462	1060	1272	1315
			3.87505	2906	1388							3.87505		1389	1319	1179	1453	1059	1266	1303
			3.88199	2901	1384							3.88199		1384	1314	1176	1444	1058	1259	1293
			3.88894	2897	1381							3.88894		1378	1310	1173	1436	1059	1253	1283
			3.89588	2892	1378							3.89588		1371	1307	1170	1428	1060	1247	1273
			3.90282	2888	1377							3.90282		1367	1303	1168	1421	1061	1241	1264
			3.90977	2884	1376							3.90977		1363	1300	1166	1413	1062	1235	1256
			3.91671	2884	1377							3.91671		1358	1297	1164	1405	1062	1230	1249
			3.92366	2883	1375							3.92366		1354	1294	1162	1397	1061	1224	1242
			3.9306	2882	1374							3.9306		1351	1292	1160	1390	1060	1219	1236
			3.93755	2882	1372							3.93755		1348	1290	1159	1383	1059	1213	1230
			3.94449	2881	1371							3.94449		1345	1290	1158	1378	1058	1207	1226
			3.95144	2881	1372							3.95144		1343	1288	1157	1372	1058	1203	1221
			3.95838	2881	1373							3.95838		1341	1287	1157	1367	1056	1199	1218
			3.96532	2880	1373							3.96532		1340	1287	1157	1363	1055	1196	1215
			3.97227	2879	1374							3.97227		1340	1286	1157	1360	1054	1194	1211
			3.97921	2878	1375							3.97921		1340	1284	1157	1356	1052	1191	1208
			3.98616	2878	1376							3.98616		1340	1283	1158	1353	1051	1188	1206
			3.9931	2879	1377							3.9931		1340	1285	1159	1351	1050	1186	1205
			4.00005	2878	1379							4.00005		1340	1286	1161	1348	1049	1185	1203
			4.00699	2877	1379							4.00699		1341	1288	1163	1345	1049	1183	1202
			4.01394	2875	1380							4.01394		1341	1289	1165	1343	1048	1181	1202
			4.02088	2872	1383							4.02088		1342	1291	1167	1341	1048	1180	1202
			4.02782	2868	1385							4.02782		1342	1293	1169	1339	1048	1179	1203
			4.03477	2864	1388							4.03477		1344	1295	1173	1338	1045	1179	1204
			4.04171	2861	1389							4.04171		1346	1297	1177	1338	1043	1178	1207
			4.04866	2857	1392							4.04866		1346	1299	1180	1336	1043	1178	1210
			4.0556	2852	1393							4.0556		1345	1301	1184	1334	1040	1177	1213
			4.06255	2847	1394							4.06255		1344	1303	1187	1333	1040	1177	1216
			4.06949	2841	1394							4.06949		1342	1305	1192	1333	1041	1176	1218
			4.07644	2836	1394							4.07644		1340	1306	1196	1332	1041	1176	1219
			4.08338	2831	1394							4.08338		1340	1308	1200	1332	1040	1177	1223
			4.09032	2827	1395							4.09032		1341	1308	1204	1331	1039	1178	1226
			4.09727	2822	1394							4.09727		1341	1310	1207	1331	1040	1179	1229
			4.10421	2818	1394							4.10421		1339	1311	1211	1329	1039	1180	1232
			4.11116	2813	1395							4.11116		1337	1312	1214	1328	1039	1180	1236
			4.1181	2810	1395							4.1181		1335	1313	1218	1326	1039	1182	1239
			4.12505	2806	1394							4.12505		1333	1315	1221	1324	1040	1183	1243
			4.13199	2802	1394							4.13199		1331	1316	1224	1323	1040	1183	1246
			4.13894	2798	1395							4.13894		1329	1317	1226	1320	1041	1184	1249
			4.14588	2795	1394							4.14588		1327	1317	1227	1317	1042	1183	1252
			4.15282	2792	1395							4.15282		1325	1316	1228	1315	1042	1184	1254
			4.15977	2790	1395							4.15977		1323	1315	1229	1312	1042	1184	1257
			4.16671	2789	1393							4.16671		1321	1314	1230	1310	1042	1185	1259
			4.17366	2789	1392							4.17366		1319	1314	1231	1308	1042	1185	1261
			4.1806	2789	1390							4.1806		1318	1313	1231	1305	1042	1185	1263
			4.18755	2788	1387							4.18755		1315	1312	1231	1303	1041	1186	1263
			4.19449	2790	1384							4.19449		1313	1312	1230	1302	1042	1186	1264
			4.20144	2792	1382							4.20144		1313	1311	1229	1300	1043	1187	1264
			4.20838	2796	1380							4.20838		1313	1309	1228	1299	1043	1188	1264
			4.21532	2800	1377							4.21532		1313	1308	1227	1296	1041	1188	1266
			4.22227	2804	1375							4.22227		1313	1307	1226	1293	1042	1189	1267
			4.22921	2809	1373							4.22921		1310	1305	1224	1289	1043	1188	1269
			4.23616	2813	1370							4.23616		1308	1304	1222	1284	1043	1188	1270
			4.2431	2817	1368							4.2431		1307	1302	1221	1280	1043	1189	1271
			4.25005	2821	1366							4.25005		1307	1300	1219	1278	1043	1190	1272
			4.25699	2825	1364							4.25699		1307	1299	1218	1276	1044	1190	1273
			4.26394	2829	1363							4.26394		1308	1297	1217	1274	1044	1191	1276
			4.27088	2833	1361							4.27088		1308	1296	1215	1273	1043	1192	1278
			4.27782	2839	1360							4.27782		1308	1294	1214	1271	1043	1194	1281
			4.28477	2844	1359							4.28477		1308	1292	1212	1269	1042	1196	1284
			4.29171	2849	1360							4.29171		1308	1291	1211	1267	1040	1197	1288
			4.29866	2856	1360							4.29866		1308	1290	1211	1264	1039	1199	1293
			4.3056	2865	1362							4.3056		1308	1290	1210	1262	1038	1201	1297
			4.31255	2874	1365							4.31255		1308	1288	1209	1259	1038	1201	1302
			4.31949	2885	1368							4.31949		1308	1286	1208	1256	1038	1202	1306
			4.32644	2895	1372							4.32644		1308	1283	1206	1254	1039	1203	1310
			4.33338	2905	1375							4.33338		1308	1281	1205	1251	1038	1205	1314
			4.34032	2914	1379							4.34032		1308	1279	1204	1248	1037	1207	1318
			4.34727	2922	1383							4.34727		1309	1278	1204	1244	1037	1209	1322
			4.35421	2931	1386							4.35421		1309	1276	1203	1241	1036	1210	1327
			4.36116	2938	1390							4.36116		1309	1275	1202	1237	1037	1211	1330
			4.3681	2946	1394							4.3681		1309	1274	1201	1233	1036	1212	1335
			4.37505	2953	1398							4.37505		1309	1273	1200	1230	1036	1213	1338
			4.38199	2961	1404							4.38199		1308	1271	1199	1228	1036	1214	1342
			4.38894	2969	1409							4.38894		1306	1270	1199	1226	1034	1215	1346
			4.39588	2977	1415							4.39588		1305	1269	1197	1223	1035	1216	1349
			4.40282	2985	1421							4.40282		1303	1267	1196	1219	1036	1216	1352
			4.40977	2994	1426							4.40977		1302	1266	1194	1215	1037	1216	1355
			4.41671	3002	1432							4.41671		1300	1265	1193	1211	1037	1216	1357
			4.42366	3009	1438							4.42366		1299	1264	1191	1207	1039	1215	1359
			4.4306	3016	1444							4.4306		1298	1262	1189	1204	1041	1214	1360
			4.43755	3024	1448							4.43755		1298	1260	1187	1201	1042	1215	1361
			4.44449	3029	1451							4.44449		1297	1259	1184	1198	1044	1214	1361
			4.45144	3031	1454							4.45144		1295	1257	1181	1194	1046	1213	1360
			4.45838	3033	1455							4.45838		1294	1256	1178	1191	1047	1213	1360
			4.46532	3035	1457							4.46532		1292	1255	1175	1187	1048	1212	1359
			4.47227	3036	1458							4.47227		1289	1254	1172	1184	1050	1210	1358
			4.47921	3039	1459							4.47921		1285	1253	1168	1180	1050	1209	1358
			4.48616	3042	1461							4.48616		1282	1252	1165	1177	1051	1208	1359
			4.4931	3045	1462							4.4931		1279	1252	1161	1175	1051	1206	1359
			4.50005	3048	1464							4.50005		1277	1251	1158	1173	1052	1206	1358
			4.50699	3052	1464							4.50699		1274	1249	1153	1171	1052	1205	1358
			4.51394	3055	1465							4.51394		1271	1247	1149	1169	1052	1204	1357
			4.52088	3059	1466							4.52088		1269	1245	1144	1167	1053	1204	1356
			4.52782	3064	1465							4.52782		1267	1244	1139	1165	1053	1203	1355
			4.53477	3069	1464							4.53477		1264	1242	1135	1162	1054	1202	1353
			4.54171	3077	1465							4.54171		1262	1240	1129	1159	1054	1201	1352
			4.54866	3084	1465							4.54866		1260	1239	1124	1157	1054	1199	1351
			4.5556	3090	1464							4.5556		1258	1238	1118	1154	1052	1198	1349
			4.56255	3096	1462							4.56255		1256	1236	1113	1151	1052	1198	1348
			4.56949	3103	1462							4.56949		1253	1234	1108	1147	1051	1197	1345
			4.57644	3109	1461							4.57644		1251	1233	1102	1144	1050	1194	1343
			4.58338	3115	1460							4.58338		1248	1231	1098	1142	1049	1192	1341
			4.59032	3122	1459							4.59032		1245	1230	1093	1140	1048	1189	1341
			4.59727	3129	1459							4.59727		1242	1227	1088	1138	1048	1187	1339
			4.60421	3136	1460							4.60421		1239	1224	1083	1136	1048	1185	1337
			4.61116	3142	1458							4.61116		1236	1222	1078	1134	1048	1183	1334
			4.6181	3148	1456							4.6181		1234	1218	1074	1133	1048	1182	1332
			4.62505	3153	1454							4.62505		1232	1214	1069	1131	1049	1180	1329
			4.63199	3158	1451							4.63199		1229	1210	1064	1129	1049	1177	1326
			4.63894	3161	1448							4.63894		1226	1205	1060	1127	1049	1174	1322
			4.64588	3164	1446							4.64588		1223	1200	1055	1125	1050	1171	1318
			4.65282	3168	1435							4.65282		1219	1196	1051	1123	1050	1169	1314
			4.65977	3179	1436							4.65977		1216	1192	1047	1121	1050	1166	1311
			4.66671	3179	1422							4.66671		1213	1188	1043	1119	1051	1163	1306
			4.67366	3177	1421							4.67366		1211	1184	1039	1117	1050	1160	1301
			4.6806	3170	1415							4.6806		1209	1180	1035	1115	1050	1158	1297
			4.68755	3159	1415							4.68755		1206	1175	1031	1114	1049	1157	1292
			4.69449	3157	1400							4.69449		1203	1170	1026	1113	1048	1154	1287
			4.70144	3148	1390							4.70144		1197	1164	1022	1111	1047	1152	1281
			4.70838	3155	1399							4.70838		1191	1158	1017	1110	1047	1149	1275
			4.71532	3402	1402							4.71532		1186	1153	1011	1109	1048	1146	1271
			4.72227	3181	1205							4.72227		1181	1147	1006	1108	1048	1144	1265
			4.72921	3340	1465							4.72921		1176	1141	1000	1105	1048	1142	1259
			4.73616	3120	1170							4.73616		1170	1135	995	1102	1049	1140	1252
			4.7431	3071	1421							4.7431		1164	1130	990	1098	1048	1137	1244
			4.75005	3017	1335							4.75005		1160	1125	985	1095	1048	1134	1237
			4.75699	2955	1489							4.75699		1154	1120	981	1091	1047	1130	1231
			4.76394	3141	1169							4.76394		1150	1116	976	1087	1047	1126	1222
			4.77088	2994	1241							4.77088		1144	1112	972	1083	1048	1122	1215
			4.77782	3332	1655							4.77782		1139	1108	968	1079	1050	1118	1208
			4.78477									4.78477		1135	1105	963	1075	1051	1115	1201
			4.79171									4.79171		1132	1102	959	1072	1053	1111	1195
			4.79866									4.79866		1128	1099	955	1070	1052	1107	1189
			4.8056									4.8056		1124	1096	951	1067	1052	1103	1183
			4.81254									4.81254		1119	1092	949	1065	1053	1100	1179
			4.81949									4.81949		1114	1088	946	1063	1054	1096	1174
			4.82643									4.82643		1109	1084	943	1061	1054	1092	1170
			4.83338									4.83338		1104	1081	942	1058	1056	1088	1166
			4.84032									4.84032		1099	1078	940	1055	1057	1084	1161
			4.84727									4.84727		1097	1075	939	1052	1056	1079	1157
			4.85421									4.85421		1095	1072	939	1049	1056	1075	1153
			4.86116									4.86116		1095	1068	940	1050	1055	1076	1151
			4.8681									4.8681		1092	1071	940	1051	1053	1073	1151
			4.87504									4.87504		1090	1069	940	1054	1052	1069	1151
			4.88199									4.88199		1085	1062	937	1051	1052	1068	1149
			4.88893									4.88893		1085	1059	932	1052	1052	1064	1147
			4.89588									4.89588		1082	1054	928	1051	1055	1059	1139
			4.90282									4.90282		1080	1055	929	1051	1055	1059	1135
			4.90977									4.90977		1076	1051	930	1052	1053	1053	1135
			4.91671									4.91671		1078	1051	935	1056	1049	1052	1135
			4.92366									4.92366		1126	1098	984	1102	998	1105	1178
			4.9306									4.9306		1112	1014	955	1109	1003	1144	1159
			4.93754									4.93754		1067	1140	950	1114	1013	1058	1208
			4.94449									4.94449		1070	1052	947	1134	1017	1017	1194
			4.95143									4.95143		1016	939	862	1003	1080	1094	1147
			4.95838									4.95838		1095	1011	838	1058	1055	1020	1124
			4.96532									4.96532		1050	991	855	1031	1105	981	1002
			4.97227									4.97227		1063	1108	953	1036	1035	1081	1060
			4.97921									4.97921		1006	993	959	1052	1031	944	1131
			4.98616									4.98616		1128	1068	1050	1115	1003	1045	1134
			4.9931									4.9931		2094	2062	1945	1987	0	2181	2043
			5.00004									5.00004
			5.00699									5.00699
			5.01393									5.01393
			5.02088									5.02088

## Sheet: Figure 6a_WB
	Figure 6a

## Sheet: Figure 6c, f _ WB
	Figure 6c, f

[truncated: 28 more sheets: Figure 6, Figure 7d _ WB, Figure 7, Figure 8d _ WB, Figure 8, Figure 9, Figure 9c_sholl analysis, Figure 10a _ methylation PCR, Figure 10d-g _ WB, Figure 10, Supplementary Figure, Figure S1a, c _WB, Figure S1, Figure S2, Figure S3, Figure S4 _ WB, Figure S4 _ Bioluminescence, Figure S4, Figure S5, Figure S6a _ WB …]
